# Supplementary material for: Electricity-free hydrogen production from the air
Source: Nat Commun. 2026 Feb 4;17:1445. doi: 10.1038/s41467-025-67511-z (PMC12887035; doi:10.1038/s41467-025-67511-z)
Supplement: Supplementary file 3 — Supplementary Data 1 [file 41467_2025_67511_MOESM3_ESM.zip]

Archive with 4 entries (3 files):
- structures/
- structures/H2O_Pt_TiO2.cif
- structures/H_Pt_TiO2.cif
- structures/Pt_TiO2.cif
