# Supplementary material for: Electricity-free hydrogen production from the air
Source: Nat Commun. 2026 Feb 4;17:1445. doi: 10.1038/s41467-025-67511-z (PMC12887035; doi:10.1038/s41467-025-67511-z)
Supplement: Supplementary file 3 — Supplementary Data 1 [file 41467_2025_67511_MOESM3_ESM.zip › structures/H2O_Pt_TiO2.cif]

#======================================================================
# CRYSTAL DATA
#----------------------------------------------------------------------
data_VESTA_phase_1

_chemical_name_common                  'global                                '
_cell_length_a                         15.136800
_cell_length_b                         16.374599
_cell_length_c                         32.344799
_cell_angle_alpha                      90.000000
_cell_angle_beta                       90.000000
_cell_angle_gamma                      110.282997
_cell_volume                           7519.834355
_space_group_name_H-M_alt              'P 1'
_space_group_IT_number                 1

loop_
_space_group_symop_operation_xyz
   'x, y, z'

loop_
   _atom_site_label
   _atom_site_occupancy
   _atom_site_fract_x
   _atom_site_fract_y
   _atom_site_fract_z
   _atom_site_adp_type
   _atom_site_U_iso_or_equiv
   _atom_site_type_symbol
   O1         1.0     0.013520     0.036054     0.004555    Uiso  ? O
   O2         1.0     0.013520     0.369387     0.004555    Uiso  ? O
   O3         1.0     0.013520     0.702721     0.004555    Uiso  ? O
   O4         1.0     0.263520     0.036054     0.004555    Uiso  ? O
   O5         1.0     0.263520     0.369387     0.004555    Uiso  ? O
   O6         1.0     0.263520     0.702721     0.004555    Uiso  ? O
   O7         1.0     0.513520     0.036054     0.004555    Uiso  ? O
   O8         1.0     0.513520     0.369387     0.004555    Uiso  ? O
   O9         1.0     0.513520     0.702721     0.004555    Uiso  ? O
   O10        1.0     0.763520     0.036054     0.004555    Uiso  ? O
   O11        1.0     0.763520     0.369387     0.004555    Uiso  ? O
   O12        1.0     0.763520     0.702721     0.004555    Uiso  ? O
   O13        1.0     0.102645     0.273720     0.022623    Uiso  ? O
   O14        1.0     0.102645     0.607054     0.022623    Uiso  ? O
   O15        1.0     0.102645     0.940387     0.022623    Uiso  ? O
   O16        1.0     0.352645     0.273720     0.022623    Uiso  ? O
   O17        1.0     0.352645     0.607054     0.022623    Uiso  ? O
   O18        1.0     0.352645     0.940387     0.022623    Uiso  ? O
   O19        1.0     0.602645     0.273720     0.022623    Uiso  ? O
   O20        1.0     0.602645     0.607054     0.022623    Uiso  ? O
   O21        1.0     0.602645     0.940387     0.022623    Uiso  ? O
   O22        1.0     0.852645     0.273720     0.022623    Uiso  ? O
   O23        1.0     0.852645     0.607054     0.022623    Uiso  ? O
   O24        1.0     0.852645     0.940387     0.022623    Uiso  ? O
   O25        1.0     0.173681     0.129817     0.049801    Uiso  ? O
   O26        1.0     0.173681     0.463151     0.049801    Uiso  ? O
   O27        1.0     0.173681     0.796484     0.049801    Uiso  ? O
   O28        1.0     0.423681     0.129817     0.049801    Uiso  ? O
   O29        1.0     0.423681     0.463151     0.049801    Uiso  ? O
   O30        1.0     0.423681     0.796484     0.049801    Uiso  ? O
   O31        1.0     0.673681     0.129817     0.049801    Uiso  ? O
   O32        1.0     0.673681     0.463151     0.049801    Uiso  ? O
   O33        1.0     0.673681     0.796484     0.049801    Uiso  ? O
   O34        1.0     0.923681     0.129817     0.049801    Uiso  ? O
   O35        1.0     0.923681     0.463151     0.049801    Uiso  ? O
   O36        1.0     0.923681     0.796484     0.049801    Uiso  ? O
   O37        1.0     0.226629     0.271011     0.086090    Uiso  ? O
   O38        1.0     0.226629     0.604344     0.086090    Uiso  ? O
   O39        1.0     0.226629     0.937678     0.086090    Uiso  ? O
   O40        1.0     0.476629     0.271011     0.086090    Uiso  ? O
   O41        1.0     0.476629     0.604344     0.086090    Uiso  ? O
   O42        1.0     0.476629     0.937678     0.086090    Uiso  ? O
   O43        1.0     0.726629     0.271011     0.086090    Uiso  ? O
   O44        1.0     0.726629     0.604344     0.086090    Uiso  ? O
   O45        1.0     0.726629     0.937678     0.086090    Uiso  ? O
   O46        1.0     0.976629     0.271011     0.086090    Uiso  ? O
   O47        1.0     0.976629     0.604344     0.086090    Uiso  ? O
   O48        1.0     0.976629     0.937678     0.086090    Uiso  ? O
   O49        1.0     0.047523     0.128189     0.117347    Uiso  ? O
   O50        1.0     0.046759     0.458596     0.115342    Uiso  ? O
   O51        1.0     0.046674     0.793745     0.116148    Uiso  ? O
   O52        1.0     0.296909     0.125376     0.116784    Uiso  ? O
   O53        1.0     0.298680     0.461939     0.118587    Uiso  ? O
   O54        1.0     0.296556     0.791564     0.117208    Uiso  ? O
   O55        1.0     0.547310     0.125550     0.117139    Uiso  ? O
   O56        1.0     0.547965     0.459777     0.117395    Uiso  ? O
   O57        1.0     0.546313     0.789488     0.115181    Uiso  ? O
   O58        1.0     0.796883     0.125092     0.116458    Uiso  ? O
   O59        1.0     0.797073     0.459121     0.117075    Uiso  ? O
   O60        1.0     0.796942     0.792536     0.117443    Uiso  ? O
   O61        1.0     0.133570     0.026861     0.134871    Uiso  ? O
   O62        1.0     0.135027     0.357354     0.132223    Uiso  ? O
   O63        1.0     0.133447     0.694060     0.135102    Uiso  ? O
   O64        1.0     0.384077     0.025143     0.136213    Uiso  ? O
   O65        1.0     0.384783     0.359311     0.134039    Uiso  ? O
   O66        1.0     0.383847     0.691616     0.137590    Uiso  ? O
   O67        1.0     0.636832     0.027442     0.137413    Uiso  ? O
   O68        1.0     0.634692     0.358514     0.135884    Uiso  ? O
   O69        1.0     0.636341     0.692742     0.137011    Uiso  ? O
   O70        1.0     0.884289     0.025601     0.134822    Uiso  ? O
   O71        1.0     0.884913     0.360315     0.135610    Uiso  ? O
   O72        1.0     0.885085     0.694397     0.137035    Uiso  ? O
   O73        1.0     0.208187     0.218421     0.164986    Uiso  ? O
   O74        1.0     0.195326     0.550498     0.163492    Uiso  ? O
   O75        1.0     0.200874     0.887720     0.164293    Uiso  ? O
   O76        1.0     0.455316     0.217420     0.163389    Uiso  ? O
   O77        1.0     0.464531     0.555504     0.165476    Uiso  ? O
   O78        1.0     0.463254     0.882911     0.161350    Uiso  ? O
   O79        1.0     0.713744     0.220898     0.164323    Uiso  ? O
   O80        1.0     0.711783     0.550657     0.163538    Uiso  ? O
   O81        1.0     0.700560     0.881285     0.163748    Uiso  ? O
   O82        1.0     0.951849     0.221536     0.166241    Uiso  ? O
   O83        1.0     0.958275     0.553589     0.160757    Uiso  ? O
   O84        1.0     0.957596     0.888481     0.164644    Uiso  ? O
   O85        1.0     0.007433     0.036498     0.201571    Uiso  ? O
   O86        1.0     0.027433     0.374731     0.197802    Uiso  ? O
   O87        1.0     0.005693     0.694866     0.206642    Uiso  ? O
   O88        1.0     0.252313     0.034160     0.201211    Uiso  ? O
   O89        1.0     0.259647     0.366081     0.199384    Uiso  ? O
   O90        1.0     0.245813     0.694215     0.199316    Uiso  ? O
   O91        1.0     0.509297     0.026575     0.200230    Uiso  ? O
   O92        1.0     0.506916     0.363858     0.200566    Uiso  ? O
   O93        1.0     0.521145     0.705214     0.203073    Uiso  ? O
   O94        1.0     0.777571     0.023891     0.204354    Uiso  ? O
   O95        1.0     0.762407     0.365899     0.205028    Uiso  ? O
   O96        1.0     0.769739     0.692672     0.206893    Uiso  ? O
   O97        1.0     0.077269     0.218693     0.231852    Uiso  ? O
   O98        1.0     0.076915     0.564731     0.242067    Uiso  ? O
   O99        1.0     0.076601     0.881432     0.231147    Uiso  ? O
   O100       1.0     0.334753     0.229343     0.235956    Uiso  ? O
   O101       1.0     0.331934     0.560200     0.224498    Uiso  ? O
   O102       1.0     0.323175     0.875769     0.221529    Uiso  ? O
   O103       1.0     0.585793     0.222699     0.231744    Uiso  ? O
   O104       1.0     0.592339     0.562571     0.234555    Uiso  ? O
   O105       1.0     0.589692     0.901568     0.237579    Uiso  ? O
   O106       1.0     0.845375     0.231315     0.241903    Uiso  ? O
   O107       1.0     0.838867     0.556332     0.240892    Uiso  ? O
   O108       1.0     0.832906     0.880332     0.232064    Uiso  ? O
   O109       1.0     0.169518     0.128807     0.256689    Uiso  ? O
   O110       1.0     0.166161     0.453405     0.249739    Uiso  ? O
   O111       1.0     0.173083     0.794629     0.259115    Uiso  ? O
   O112       1.0     0.422708     0.120618     0.247854    Uiso  ? O
   O113       1.0     0.423667     0.463153     0.247413    Uiso  ? O
   O114       1.0     0.416242     0.785840     0.245955    Uiso  ? O
   O115       1.0     0.677371     0.120395     0.239960    Uiso  ? O
   O116       1.0     0.670173     0.447427     0.245319    Uiso  ? O
   O117       1.0     0.673935     0.791191     0.255524    Uiso  ? O
   O118       1.0     0.916084     0.108571     0.271963    Uiso  ? O
   O119       1.0     0.922862     0.446296     0.233455    Uiso  ? O
   O120       1.0     0.919596     0.798098     0.272862    Uiso  ? O
   O121       1.0     0.247743     0.323806     0.276346    Uiso  ? O
   O122       1.0     0.242083     0.644776     0.274213    Uiso  ? O
   O123       1.0     0.262022     0.984764     0.276348    Uiso  ? O
   O124       1.0     0.496896     0.311455     0.276664    Uiso  ? O
   O125       1.0     0.485077     0.660290     0.281982    Uiso  ? O
   O126       1.0     0.461113     0.959067     0.273969    Uiso  ? O
   O127       1.0     0.736061     0.305897     0.282395    Uiso  ? O
   O128       1.0     0.762452     0.660469     0.294865    Uiso  ? O
   O129       1.0     0.730787     0.016374     0.293619    Uiso  ? O
   O130       1.0     0.011488     0.328002     0.282774    Uiso  ? O
   O131       1.0    -0.003526     0.682927     0.298494    Uiso  ? O
   O132       1.0     0.003460     0.983004     0.277048    Uiso  ? O
   O133       1.0     0.887342    -0.019680     0.350398    Uiso  ? O
   O134       1.0     0.113350     0.482929     0.323205    Uiso  ? O
   O135       1.0     0.927887     0.803357     0.355802    Uiso  ? O
   O136       1.0     0.334888     0.149179     0.310152    Uiso  ? O
   O137       1.0     0.291370     0.481771     0.308554    Uiso  ? O
   O138       1.0     0.333342     0.700329     0.343771    Uiso  ? O
   O139       1.0     0.560857     0.084748     0.308532    Uiso  ? O
   O140       1.0     0.742240     0.452790     0.315102    Uiso  ? O
   O141       1.0     0.539038     0.826975     0.313351    Uiso  ? O
   O142       1.0     0.843150     0.187891     0.338587    Uiso  ? O
   O143       1.0     0.905725     0.420636     0.305299    Uiso  ? O
   O144       1.0     0.833290     0.610855     0.360406    Uiso  ? O
   O145       1.0     0.416705     0.423789     0.587395    Uiso  ? O
   Ti1        1.0     0.218601     0.249602     0.027178    Uiso  ? Ti
   Ti2        1.0     0.218601     0.582936     0.027178    Uiso  ? Ti
   Ti3        1.0     0.218601     0.916269     0.027178    Uiso  ? Ti
   Ti4        1.0     0.468601     0.249602     0.027178    Uiso  ? Ti
   Ti5        1.0     0.468601     0.582936     0.027178    Uiso  ? Ti
   Ti6        1.0     0.468601     0.916269     0.027178    Uiso  ? Ti
   Ti7        1.0     0.718601     0.249602     0.027178    Uiso  ? Ti
   Ti8        1.0     0.718601     0.582936     0.027178    Uiso  ? Ti
   Ti9        1.0     0.718601     0.916269     0.027178    Uiso  ? Ti
   Ti10       1.0     0.968601     0.249602     0.027178    Uiso  ? Ti
   Ti11       1.0     0.968601     0.582936     0.027178    Uiso  ? Ti
   Ti12       1.0     0.968601     0.916269     0.027178    Uiso  ? Ti
   Ti13       1.0     0.180928     0.147497     0.104548    Uiso  ? Ti
   Ti14       1.0     0.179681     0.479126     0.104644    Uiso  ? Ti
   Ti15       1.0     0.180852     0.814614     0.104717    Uiso  ? Ti
   Ti16       1.0     0.429484     0.146198     0.104622    Uiso  ? Ti
   Ti17       1.0     0.430286     0.480181     0.104582    Uiso  ? Ti
   Ti18       1.0     0.429254     0.812831     0.104645    Uiso  ? Ti
   Ti19       1.0     0.679859     0.147960     0.104601    Uiso  ? Ti
   Ti20       1.0     0.679562     0.477811     0.104427    Uiso  ? Ti
   Ti21       1.0     0.678878     0.811664     0.104211    Uiso  ? Ti
   Ti22       1.0     0.930761     0.148951     0.104498    Uiso  ? Ti
   Ti23       1.0     0.929625     0.478702     0.104338    Uiso  ? Ti
   Ti24       1.0     0.929856     0.814222     0.104485    Uiso  ? Ti
   Ti25       1.0     0.002315     0.006991     0.135521    Uiso  ? Ti
   Ti26       1.0     0.002800     0.339597     0.137355    Uiso  ? Ti
   Ti27       1.0     0.002457     0.673501     0.135116    Uiso  ? Ti
   Ti28       1.0     0.250670     0.004153     0.137310    Uiso  ? Ti
   Ti29       1.0     0.252280     0.338926     0.136739    Uiso  ? Ti
   Ti30       1.0     0.249897     0.669528     0.136409    Uiso  ? Ti
   Ti31       1.0     0.502124     0.004469     0.136838    Uiso  ? Ti
   Ti32       1.0     0.501348     0.338224     0.136874    Uiso  ? Ti
   Ti33       1.0     0.501568     0.671471     0.137286    Uiso  ? Ti
   Ti34       1.0     0.752414     0.005890     0.135540    Uiso  ? Ti
   Ti35       1.0     0.752746     0.338722     0.137997    Uiso  ? Ti
   Ti36       1.0     0.752125     0.671049     0.135893    Uiso  ? Ti
   Ti37       1.0     0.214134     0.247253     0.220399    Uiso  ? Ti
   Ti38       1.0     0.204114     0.570603     0.220481    Uiso  ? Ti
   Ti39       1.0     0.215848     0.912962     0.221645    Uiso  ? Ti
   Ti40       1.0     0.467395     0.243658     0.218930    Uiso  ? Ti
   Ti41       1.0     0.470628     0.585054     0.220939    Uiso  ? Ti
   Ti42       1.0     0.457386     0.904651     0.217336    Uiso  ? Ti
   Ti43       1.0     0.719930     0.248063     0.220456    Uiso  ? Ti
   Ti44       1.0     0.718224     0.563832     0.219136    Uiso  ? Ti
   Ti45       1.0     0.715379     0.901362     0.218105    Uiso  ? Ti
   Ti46       1.0     0.980483     0.268224     0.219565    Uiso  ? Ti
   Ti47       1.0     0.962104     0.566873     0.216185    Uiso  ? Ti
   Ti48       1.0     0.968774     0.915785     0.219910    Uiso  ? Ti
   Ti49       1.0     0.035178     0.096716     0.251928    Uiso  ? Ti
   Ti50       1.0     0.027286     0.452208     0.275251    Uiso  ? Ti
   Ti51       1.0     0.040462     0.762273     0.253842    Uiso  ? Ti
   Ti52       1.0     0.281703     0.094716     0.252446    Uiso  ? Ti
   Ti53       1.0     0.290534     0.442200     0.246722    Uiso  ? Ti
   Ti54       1.0     0.280182     0.755143     0.247593    Uiso  ? Ti
   Ti55       1.0     0.542263     0.097996     0.248864    Uiso  ? Ti
   Ti56       1.0     0.538176     0.435932     0.250179    Uiso  ? Ti
   Ti57       1.0     0.535698     0.769508     0.254956    Uiso  ? Ti
   Ti58       1.0     0.789637     0.098191     0.248991    Uiso  ? Ti
   Ti59       1.0     0.802342     0.430341     0.260581    Uiso  ? Ti
   Ti60       1.0     0.782369     0.757158     0.253844    Uiso  ? Ti
   Ti61       1.0     0.937491     0.904602     0.322729    Uiso  ? Ti
   Ti62       1.0     0.156564     0.373870     0.312570    Uiso  ? Ti
   Ti63       1.0     0.893681     0.703175     0.323870    Uiso  ? Ti
   Ti64       1.0     0.402696     0.048924     0.307911    Uiso  ? Ti
   Ti65       1.0     0.354394     0.279804     0.300407    Uiso  ? Ti
   Ti66       1.0     0.246794     0.580530     0.328078    Uiso  ? Ti
   Ti67       1.0     0.582634     0.963491     0.298507    Uiso  ? Ti
   Ti68       1.0     0.626001     0.337131     0.311968    Uiso  ? Ti
   Ti69       1.0     0.456889     0.712525     0.334930    Uiso  ? Ti
   Ti70       1.0     0.851774     0.074747     0.330337    Uiso  ? Ti
   Ti71       1.0     0.866574     0.288547     0.304065    Uiso  ? Ti
   Ti72       1.0     0.718003     0.552309     0.335402    Uiso  ? Ti
   Pt1        1.0     0.299374     0.165154     0.368736    Uiso  ? Pt
   Pt2        1.0     0.178434     0.256957     0.359742    Uiso  ? Pt
   Pt3        1.0     0.486207     0.276791     0.372860    Uiso  ? Pt
   Pt4        1.0     0.514239     0.433615     0.330851    Uiso  ? Pt
   Pt5        1.0     0.413410     0.535043     0.343239    Uiso  ? Pt
   Pt6        1.0     0.626812     0.417504     0.390760    Uiso  ? Pt
   Pt7        1.0     0.585667     0.560969     0.382035    Uiso  ? Pt
   Pt8        1.0     0.204888     0.174269     0.432123    Uiso  ? Pt
   Pt9        1.0     0.211120     0.351712     0.424467    Uiso  ? Pt
   Pt10       1.0     0.383914     0.193255     0.440600    Uiso  ? Pt
   Pt11       1.0     0.356304     0.356254     0.377529    Uiso  ? Pt
   Pt12       1.0     0.329194     0.507252     0.413447    Uiso  ? Pt
   Pt13       1.0     0.557824     0.303028     0.449001    Uiso  ? Pt
   Pt14       1.0     0.479928     0.424782     0.440963    Uiso  ? Pt
   Pt15       1.0     0.481043     0.653489     0.401938    Uiso  ? Pt
   Pt16       1.0     0.659606     0.514546     0.455639    Uiso  ? Pt
   Pt17       1.0     0.619955     0.658356     0.449734    Uiso  ? Pt
   Pt18       1.0     0.319122     0.303539     0.474113    Uiso  ? Pt
   Pt19       1.0     0.286371     0.447003     0.488502    Uiso  ? Pt
   Pt20       1.0     0.447120     0.259005     0.513707    Uiso  ? Pt
   Pt21       1.0     0.440733     0.423529     0.518178    Uiso  ? Pt
   Pt22       1.0     0.451200     0.566338     0.474101    Uiso  ? Pt
   Pt23       1.0     0.603211     0.402077     0.514944    Uiso  ? Pt
   Pt24       1.0     0.599088     0.568888     0.521579    Uiso  ? Pt
   H1         1.0     0.480419     0.440116     0.598770    Uiso  ? H
   H2         1.0     0.395106     0.472210     0.593498    Uiso  ? H
