# Supplementary material for: Electricity-free hydrogen production from the air
Source: Nat Commun. 2026 Feb 4;17:1445. doi: 10.1038/s41467-025-67511-z (PMC12887035; doi:10.1038/s41467-025-67511-z)
Supplement: Supplementary file 3 — Supplementary Data 1 [file 41467_2025_67511_MOESM3_ESM.zip › structures/H_Pt_TiO2.cif]

#======================================================================
# CRYSTAL DATA
#----------------------------------------------------------------------
data_VESTA_phase_1

_chemical_name_common                  'global                                '
_cell_length_a                         15.136800
_cell_length_b                         16.374599
_cell_length_c                         32.344799
_cell_angle_alpha                      90.000000
_cell_angle_beta                       90.000000
_cell_angle_gamma                      110.282997
_cell_volume                           7519.834355
_space_group_name_H-M_alt              'P 1'
_space_group_IT_number                 1

loop_
_space_group_symop_operation_xyz
   'x, y, z'

loop_
   _atom_site_label
   _atom_site_occupancy
   _atom_site_fract_x
   _atom_site_fract_y
   _atom_site_fract_z
   _atom_site_adp_type
   _atom_site_U_iso_or_equiv
   _atom_site_type_symbol
   O1         1.0     0.013520     0.036054     0.004555    Uiso  ? O
   O2         1.0     0.013520     0.369387     0.004555    Uiso  ? O
   O3         1.0     0.013520     0.702721     0.004555    Uiso  ? O
   O4         1.0     0.263520     0.036054     0.004555    Uiso  ? O
   O5         1.0     0.263520     0.369387     0.004555    Uiso  ? O
   O6         1.0     0.263520     0.702721     0.004555    Uiso  ? O
   O7         1.0     0.513520     0.036054     0.004555    Uiso  ? O
   O8         1.0     0.513520     0.369387     0.004555    Uiso  ? O
   O9         1.0     0.513520     0.702721     0.004555    Uiso  ? O
   O10        1.0     0.763520     0.036054     0.004555    Uiso  ? O
   O11        1.0     0.763520     0.369387     0.004555    Uiso  ? O
   O12        1.0     0.763520     0.702721     0.004555    Uiso  ? O
   O13        1.0     0.102645     0.273720     0.022623    Uiso  ? O
   O14        1.0     0.102645     0.607054     0.022623    Uiso  ? O
   O15        1.0     0.102645     0.940387     0.022623    Uiso  ? O
   O16        1.0     0.352645     0.273720     0.022623    Uiso  ? O
   O17        1.0     0.352645     0.607054     0.022623    Uiso  ? O
   O18        1.0     0.352645     0.940387     0.022623    Uiso  ? O
   O19        1.0     0.602645     0.273720     0.022623    Uiso  ? O
   O20        1.0     0.602645     0.607054     0.022623    Uiso  ? O
   O21        1.0     0.602645     0.940387     0.022623    Uiso  ? O
   O22        1.0     0.852645     0.273720     0.022623    Uiso  ? O
   O23        1.0     0.852645     0.607054     0.022623    Uiso  ? O
   O24        1.0     0.852645     0.940387     0.022623    Uiso  ? O
   O25        1.0     0.173681     0.129817     0.049801    Uiso  ? O
   O26        1.0     0.173681     0.463151     0.049801    Uiso  ? O
   O27        1.0     0.173681     0.796484     0.049801    Uiso  ? O
   O28        1.0     0.423681     0.129817     0.049801    Uiso  ? O
   O29        1.0     0.423681     0.463151     0.049801    Uiso  ? O
   O30        1.0     0.423681     0.796484     0.049801    Uiso  ? O
   O31        1.0     0.673681     0.129817     0.049801    Uiso  ? O
   O32        1.0     0.673681     0.463151     0.049801    Uiso  ? O
   O33        1.0     0.673681     0.796484     0.049801    Uiso  ? O
   O34        1.0     0.923681     0.129817     0.049801    Uiso  ? O
   O35        1.0     0.923681     0.463151     0.049801    Uiso  ? O
   O36        1.0     0.923681     0.796484     0.049801    Uiso  ? O
   O37        1.0     0.226629     0.271011     0.086090    Uiso  ? O
   O38        1.0     0.226629     0.604344     0.086090    Uiso  ? O
   O39        1.0     0.226629     0.937678     0.086090    Uiso  ? O
   O40        1.0     0.476629     0.271011     0.086090    Uiso  ? O
   O41        1.0     0.476629     0.604344     0.086090    Uiso  ? O
   O42        1.0     0.476629     0.937678     0.086090    Uiso  ? O
   O43        1.0     0.726629     0.271011     0.086090    Uiso  ? O
   O44        1.0     0.726629     0.604344     0.086090    Uiso  ? O
   O45        1.0     0.726629     0.937678     0.086090    Uiso  ? O
   O46        1.0     0.976629     0.271011     0.086090    Uiso  ? O
   O47        1.0     0.976629     0.604344     0.086090    Uiso  ? O
   O48        1.0     0.976629     0.937678     0.086090    Uiso  ? O
   O49        1.0     0.046911     0.126955     0.117589    Uiso  ? O
   O50        1.0     0.046382     0.458493     0.115279    Uiso  ? O
   O51        1.0     0.046594     0.794056     0.116214    Uiso  ? O
   O52        1.0     0.296816     0.125304     0.116470    Uiso  ? O
   O53        1.0     0.298201     0.461751     0.118629    Uiso  ? O
   O54        1.0     0.297208     0.792244     0.117222    Uiso  ? O
   O55        1.0     0.547584     0.125784     0.117189    Uiso  ? O
   O56        1.0     0.547312     0.459405     0.117207    Uiso  ? O
   O57        1.0     0.546297     0.788759     0.115134    Uiso  ? O
   O58        1.0     0.796993     0.124743     0.116298    Uiso  ? O
   O59        1.0     0.796512     0.458839     0.116895    Uiso  ? O
   O60        1.0     0.796633     0.791908     0.117902    Uiso  ? O
   O61        1.0     0.133326     0.026672     0.135410    Uiso  ? O
   O62        1.0     0.134494     0.357291     0.132218    Uiso  ? O
   O63        1.0     0.133756     0.694120     0.134386    Uiso  ? O
   O64        1.0     0.384463     0.025220     0.136130    Uiso  ? O
   O65        1.0     0.384233     0.359072     0.134142    Uiso  ? O
   O66        1.0     0.384067     0.691658     0.137545    Uiso  ? O
   O67        1.0     0.637175     0.027926     0.137529    Uiso  ? O
   O68        1.0     0.634024     0.358196     0.136034    Uiso  ? O
   O69        1.0     0.636005     0.692174     0.137130    Uiso  ? O
   O70        1.0     0.884068     0.025178     0.135552    Uiso  ? O
   O71        1.0     0.884436     0.360257     0.135535    Uiso  ? O
   O72        1.0     0.884580     0.693767     0.136955    Uiso  ? O
   O73        1.0     0.206990     0.217490     0.164658    Uiso  ? O
   O74        1.0     0.194623     0.550995     0.163283    Uiso  ? O
   O75        1.0     0.201867     0.888077     0.164001    Uiso  ? O
   O76        1.0     0.455389     0.217665     0.163382    Uiso  ? O
   O77        1.0     0.463830     0.554717     0.165700    Uiso  ? O
   O78        1.0     0.466342     0.883463     0.161426    Uiso  ? O
   O79        1.0     0.714075     0.221056     0.164565    Uiso  ? O
   O80        1.0     0.709150     0.547224     0.163369    Uiso  ? O
   O81        1.0     0.699486     0.881302     0.163554    Uiso  ? O
   O82        1.0     0.950956     0.221037     0.165981    Uiso  ? O
   O83        1.0     0.957158     0.552848     0.160309    Uiso  ? O
   O84        1.0     0.957542     0.887419     0.165797    Uiso  ? O
   O85        1.0     0.004656     0.034040     0.203211    Uiso  ? O
   O86        1.0     0.025282     0.374008     0.197644    Uiso  ? O
   O87        1.0     0.008531     0.694770     0.203743    Uiso  ? O
   O88        1.0     0.255460     0.035857     0.200795    Uiso  ? O
   O89        1.0     0.257752     0.364567     0.198985    Uiso  ? O
   O90        1.0     0.247286     0.695172     0.198709    Uiso  ? O
   O91        1.0     0.510413     0.027139     0.200689    Uiso  ? O
   O92        1.0     0.505676     0.364488     0.201231    Uiso  ? O
   O93        1.0     0.519815     0.703702     0.203984    Uiso  ? O
   O94        1.0     0.776058     0.023314     0.205508    Uiso  ? O
   O95        1.0     0.761476     0.366809     0.204966    Uiso  ? O
   O96        1.0     0.763560     0.687190     0.206250    Uiso  ? O
   O97        1.0     0.075164     0.217359     0.231579    Uiso  ? O
   O98        1.0     0.076328     0.566866     0.241365    Uiso  ? O
   O99        1.0     0.081808     0.886941     0.231099    Uiso  ? O
   O100       1.0     0.333541     0.228528     0.235524    Uiso  ? O
   O101       1.0     0.330318     0.559520     0.224405    Uiso  ? O
   O102       1.0     0.326720     0.877135     0.220227    Uiso  ? O
   O103       1.0     0.585790     0.222998     0.231983    Uiso  ? O
   O104       1.0     0.589808     0.559379     0.235348    Uiso  ? O
   O105       1.0     0.590624     0.901501     0.239232    Uiso  ? O
   O106       1.0     0.844502     0.230823     0.242278    Uiso  ? O
   O107       1.0     0.836319     0.556379     0.240480    Uiso  ? O
   O108       1.0     0.831721     0.881007     0.232080    Uiso  ? O
   O109       1.0     0.167803     0.127285     0.256081    Uiso  ? O
   O110       1.0     0.162599     0.453728     0.247996    Uiso  ? O
   O111       1.0     0.176702     0.797343     0.257018    Uiso  ? O
   O112       1.0     0.422938     0.121146     0.248397    Uiso  ? O
   O113       1.0     0.420160     0.462002     0.248942    Uiso  ? O
   O114       1.0     0.417912     0.786166     0.246133    Uiso  ? O
   O115       1.0     0.677213     0.121234     0.240983    Uiso  ? O
   O116       1.0     0.665534     0.442661     0.248878    Uiso  ? O
   O117       1.0     0.673299     0.789302     0.254683    Uiso  ? O
   O118       1.0     0.914886     0.109363     0.273822    Uiso  ? O
   O119       1.0     0.922672     0.447390     0.232482    Uiso  ? O
   O120       1.0     0.922063     0.791919     0.263360    Uiso  ? O
   O121       1.0     0.244302     0.321871     0.275691    Uiso  ? O
   O122       1.0     0.242559     0.647332     0.274156    Uiso  ? O
   O123       1.0     0.263059     0.984890     0.276125    Uiso  ? O
   O124       1.0     0.494468     0.309087     0.276397    Uiso  ? O
   O125       1.0     0.483953     0.657532     0.282948    Uiso  ? O
   O126       1.0     0.461024     0.957937     0.274514    Uiso  ? O
   O127       1.0     0.737661     0.308677     0.282095    Uiso  ? O
   O128       1.0     0.769565     0.670021     0.296264    Uiso  ? O
   O129       1.0     0.730687     0.019148     0.296399    Uiso  ? O
   O130       1.0     0.009964     0.328207     0.282135    Uiso  ? O
   O131       1.0     0.005574     0.690397     0.296707    Uiso  ? O
   O132       1.0     0.003439     0.983843     0.279911    Uiso  ? O
   O133       1.0     0.902555     0.004075     0.359923    Uiso  ? O
   O134       1.0     0.110612     0.483894     0.322162    Uiso  ? O
   O135       1.0     0.947506     0.819870     0.351049    Uiso  ? O
   O136       1.0     0.332002     0.148568     0.310033    Uiso  ? O
   O137       1.0     0.282708     0.477562     0.306503    Uiso  ? O
   O138       1.0     0.336389     0.695978     0.346542    Uiso  ? O
   O139       1.0     0.559639     0.083547     0.309257    Uiso  ? O
   O140       1.0     0.745758     0.457647     0.316729    Uiso  ? O
   O141       1.0     0.538965     0.822401     0.314625    Uiso  ? O
   O142       1.0     0.842455     0.194745     0.340986    Uiso  ? O
   O143       1.0     0.906149     0.423317     0.304377    Uiso  ? O
   O144       1.0     0.854424     0.625263     0.358302    Uiso  ? O
   Ti1        1.0     0.218601     0.249602     0.027178    Uiso  ? Ti
   Ti2        1.0     0.218601     0.582936     0.027178    Uiso  ? Ti
   Ti3        1.0     0.218601     0.916269     0.027178    Uiso  ? Ti
   Ti4        1.0     0.468601     0.249602     0.027178    Uiso  ? Ti
   Ti5        1.0     0.468601     0.582936     0.027178    Uiso  ? Ti
   Ti6        1.0     0.468601     0.916269     0.027178    Uiso  ? Ti
   Ti7        1.0     0.718601     0.249602     0.027178    Uiso  ? Ti
   Ti8        1.0     0.718601     0.582936     0.027178    Uiso  ? Ti
   Ti9        1.0     0.718601     0.916269     0.027178    Uiso  ? Ti
   Ti10       1.0     0.968601     0.249602     0.027178    Uiso  ? Ti
   Ti11       1.0     0.968601     0.582936     0.027178    Uiso  ? Ti
   Ti12       1.0     0.968601     0.916269     0.027178    Uiso  ? Ti
   Ti13       1.0     0.180490     0.147127     0.104572    Uiso  ? Ti
   Ti14       1.0     0.179308     0.479100     0.104632    Uiso  ? Ti
   Ti15       1.0     0.181055     0.814823     0.104702    Uiso  ? Ti
   Ti16       1.0     0.429634     0.146208     0.104604    Uiso  ? Ti
   Ti17       1.0     0.429814     0.480061     0.104545    Uiso  ? Ti
   Ti18       1.0     0.429785     0.813055     0.104642    Uiso  ? Ti
   Ti19       1.0     0.680130     0.148097     0.104585    Uiso  ? Ti
   Ti20       1.0     0.678919     0.477223     0.104295    Uiso  ? Ti
   Ti21       1.0     0.678800     0.811380     0.104220    Uiso  ? Ti
   Ti22       1.0     0.930828     0.148713     0.104527    Uiso  ? Ti
   Ti23       1.0     0.929229     0.478605     0.104239    Uiso  ? Ti
   Ti24       1.0     0.929509     0.813904     0.104459    Uiso  ? Ti
   Ti25       1.0     0.001831     0.005933     0.136227    Uiso  ? Ti
   Ti26       1.0     0.002258     0.339483     0.137232    Uiso  ? Ti
   Ti27       1.0     0.002775     0.673816     0.135035    Uiso  ? Ti
   Ti28       1.0     0.250942     0.004396     0.137154    Uiso  ? Ti
   Ti29       1.0     0.251613     0.338559     0.136585    Uiso  ? Ti
   Ti30       1.0     0.250328     0.670115     0.136074    Uiso  ? Ti
   Ti31       1.0     0.502471     0.004687     0.136926    Uiso  ? Ti
   Ti32       1.0     0.500759     0.338179     0.136925    Uiso  ? Ti
   Ti33       1.0     0.501398     0.671009     0.137518    Uiso  ? Ti
   Ti34       1.0     0.752295     0.005712     0.135574    Uiso  ? Ti
   Ti35       1.0     0.752417     0.338761     0.138103    Uiso  ? Ti
   Ti36       1.0     0.751641     0.670184     0.136154    Uiso  ? Ti
   Ti37       1.0     0.212408     0.245597     0.220139    Uiso  ? Ti
   Ti38       1.0     0.203677     0.572169     0.219982    Uiso  ? Ti
   Ti39       1.0     0.219806     0.914902     0.221161    Uiso  ? Ti
   Ti40       1.0     0.467009     0.243235     0.218976    Uiso  ? Ti
   Ti41       1.0     0.468827     0.584396     0.221075    Uiso  ? Ti
   Ti42       1.0     0.460425     0.905153     0.217472    Uiso  ? Ti
   Ti43       1.0     0.719918     0.248844     0.220596    Uiso  ? Ti
   Ti44       1.0     0.714061     0.558992     0.218731    Uiso  ? Ti
   Ti45       1.0     0.714051     0.900198     0.218028    Uiso  ? Ti
   Ti46       1.0     0.978574     0.267397     0.219350    Uiso  ? Ti
   Ti47       1.0     0.960784     0.567598     0.215451    Uiso  ? Ti
   Ti48       1.0     0.967830     0.912399     0.221430    Uiso  ? Ti
   Ti49       1.0     0.033466     0.096864     0.252492    Uiso  ? Ti
   Ti50       1.0     0.028428     0.453598     0.273768    Uiso  ? Ti
   Ti51       1.0     0.044092     0.765017     0.250026    Uiso  ? Ti
   Ti52       1.0     0.281530     0.095106     0.252413    Uiso  ? Ti
   Ti53       1.0     0.286436     0.440696     0.246004    Uiso  ? Ti
   Ti54       1.0     0.282574     0.756994     0.246716    Uiso  ? Ti
   Ti55       1.0     0.542313     0.098176     0.249599    Uiso  ? Ti
   Ti56       1.0     0.532716     0.434001     0.251691    Uiso  ? Ti
   Ti57       1.0     0.535642     0.768271     0.256933    Uiso  ? Ti
   Ti58       1.0     0.788307     0.097339     0.250207    Uiso  ? Ti
   Ti59       1.0     0.804179     0.431240     0.260972    Uiso  ? Ti
   Ti60       1.0     0.783618     0.757373     0.251756    Uiso  ? Ti
   Ti61       1.0     0.964590     0.936597     0.334462    Uiso  ? Ti
   Ti62       1.0     0.151407     0.370630     0.311977    Uiso  ? Ti
   Ti63       1.0     0.906377     0.717298     0.320480    Uiso  ? Ti
   Ti64       1.0     0.401584     0.048543     0.308143    Uiso  ? Ti
   Ti65       1.0     0.353649     0.280550     0.299874    Uiso  ? Ti
   Ti66       1.0     0.244545     0.580749     0.327031    Uiso  ? Ti
   Ti67       1.0     0.581627     0.962345     0.299720    Uiso  ? Ti
   Ti68       1.0     0.626540     0.347326     0.307863    Uiso  ? Ti
   Ti69       1.0     0.459073     0.705266     0.337503    Uiso  ? Ti
   Ti70       1.0     0.851630     0.083168     0.332793    Uiso  ? Ti
   Ti71       1.0     0.866199     0.291434     0.303928    Uiso  ? Ti
   Ti72       1.0     0.737307     0.565449     0.335277    Uiso  ? Ti
   Pt1        1.0     0.288114     0.159945     0.367896    Uiso  ? Pt
   Pt2        1.0     0.165864     0.251881     0.359520    Uiso  ? Pt
   Pt3        1.0     0.467109     0.274073     0.374951    Uiso  ? Pt
   Pt4        1.0     0.510808     0.433831     0.336527    Uiso  ? Pt
   Pt5        1.0     0.400991     0.533159     0.342133    Uiso  ? Pt
   Pt6        1.0     0.628402     0.392899     0.388249    Uiso  ? Pt
   Pt7        1.0     0.617138     0.553335     0.385709    Uiso  ? Pt
   Pt8        1.0     0.191861     0.170239     0.430219    Uiso  ? Pt
   Pt9        1.0     0.202216     0.352200     0.423703    Uiso  ? Pt
   Pt10       1.0     0.369423     0.181403     0.440318    Uiso  ? Pt
   Pt11       1.0     0.340966     0.354432     0.374620    Uiso  ? Pt
   Pt12       1.0     0.333481     0.505704     0.413941    Uiso  ? Pt
   Pt13       1.0     0.543837     0.300124     0.451366    Uiso  ? Pt
   Pt14       1.0     0.474187     0.422676     0.430393    Uiso  ? Pt
   Pt15       1.0     0.501456     0.632981     0.399791    Uiso  ? Pt
   Pt16       1.0     0.649037     0.481241     0.458074    Uiso  ? Pt
   Pt17       1.0     0.633662     0.643555     0.454394    Uiso  ? Pt
   Pt18       1.0     0.308974     0.297109     0.471354    Uiso  ? Pt
   Pt19       1.0     0.286739     0.442873     0.487792    Uiso  ? Pt
   Pt20       1.0     0.428961     0.244835     0.512586    Uiso  ? Pt
   Pt21       1.0     0.437763     0.412136     0.514688    Uiso  ? Pt
   Pt22       1.0     0.456825     0.558781     0.474630    Uiso  ? Pt
   Pt23       1.0     0.592440     0.378475     0.522730    Uiso  ? Pt
   Pt24       1.0     0.599565     0.547259     0.522041    Uiso  ? Pt
   H1         1.0     0.408990     0.406966     0.561287    Uiso  ? H
