# Supplementary material for: Electricity-free hydrogen production from the air
Source: Nat Commun. 2026 Feb 4;17:1445. doi: 10.1038/s41467-025-67511-z (PMC12887035; doi:10.1038/s41467-025-67511-z)
Supplement: Supplementary file 3 — Supplementary Data 1 [file 41467_2025_67511_MOESM3_ESM.zip › structures/Pt_TiO2.cif]

#======================================================================
# CRYSTAL DATA
#----------------------------------------------------------------------
data_VESTA_phase_1

_chemical_name_common                  'global                                '
_cell_length_a                         15.136800
_cell_length_b                         16.374599
_cell_length_c                         32.344799
_cell_angle_alpha                      90.000000
_cell_angle_beta                       90.000000
_cell_angle_gamma                      110.282997
_cell_volume                           7519.834355
_space_group_name_H-M_alt              'P 1'
_space_group_IT_number                 1

loop_
_space_group_symop_operation_xyz
   'x, y, z'

loop_
   _atom_site_label
   _atom_site_occupancy
   _atom_site_fract_x
   _atom_site_fract_y
   _atom_site_fract_z
   _atom_site_adp_type
   _atom_site_U_iso_or_equiv
   _atom_site_type_symbol
   O1         1.0     0.013520     0.036054     0.004555    Uiso  ? O
   O2         1.0     0.013520     0.369387     0.004555    Uiso  ? O
   O3         1.0     0.013520     0.702721     0.004555    Uiso  ? O
   O4         1.0     0.263520     0.036054     0.004555    Uiso  ? O
   O5         1.0     0.263520     0.369387     0.004555    Uiso  ? O
   O6         1.0     0.263520     0.702721     0.004555    Uiso  ? O
   O7         1.0     0.513520     0.036054     0.004555    Uiso  ? O
   O8         1.0     0.513520     0.369387     0.004555    Uiso  ? O
   O9         1.0     0.513520     0.702721     0.004555    Uiso  ? O
   O10        1.0     0.763520     0.036054     0.004555    Uiso  ? O
   O11        1.0     0.763520     0.369387     0.004555    Uiso  ? O
   O12        1.0     0.763520     0.702721     0.004555    Uiso  ? O
   O13        1.0     0.102645     0.273720     0.022623    Uiso  ? O
   O14        1.0     0.102645     0.607054     0.022623    Uiso  ? O
   O15        1.0     0.102645     0.940387     0.022623    Uiso  ? O
   O16        1.0     0.352645     0.273720     0.022623    Uiso  ? O
   O17        1.0     0.352645     0.607054     0.022623    Uiso  ? O
   O18        1.0     0.352645     0.940387     0.022623    Uiso  ? O
   O19        1.0     0.602645     0.273720     0.022623    Uiso  ? O
   O20        1.0     0.602645     0.607054     0.022623    Uiso  ? O
   O21        1.0     0.602645     0.940387     0.022623    Uiso  ? O
   O22        1.0     0.852645     0.273720     0.022623    Uiso  ? O
   O23        1.0     0.852645     0.607054     0.022623    Uiso  ? O
   O24        1.0     0.852645     0.940387     0.022623    Uiso  ? O
   O25        1.0     0.173681     0.129817     0.049801    Uiso  ? O
   O26        1.0     0.173681     0.463151     0.049801    Uiso  ? O
   O27        1.0     0.173681     0.796484     0.049801    Uiso  ? O
   O28        1.0     0.423681     0.129817     0.049801    Uiso  ? O
   O29        1.0     0.423681     0.463151     0.049801    Uiso  ? O
   O30        1.0     0.423681     0.796484     0.049801    Uiso  ? O
   O31        1.0     0.673681     0.129817     0.049801    Uiso  ? O
   O32        1.0     0.673681     0.463151     0.049801    Uiso  ? O
   O33        1.0     0.673681     0.796484     0.049801    Uiso  ? O
   O34        1.0     0.923681     0.129817     0.049801    Uiso  ? O
   O35        1.0     0.923681     0.463151     0.049801    Uiso  ? O
   O36        1.0     0.923681     0.796484     0.049801    Uiso  ? O
   O37        1.0     0.226629     0.271011     0.086090    Uiso  ? O
   O38        1.0     0.226629     0.604344     0.086090    Uiso  ? O
   O39        1.0     0.226629     0.937678     0.086090    Uiso  ? O
   O40        1.0     0.476629     0.271011     0.086090    Uiso  ? O
   O41        1.0     0.476629     0.604344     0.086090    Uiso  ? O
   O42        1.0     0.476629     0.937678     0.086090    Uiso  ? O
   O43        1.0     0.726629     0.271011     0.086090    Uiso  ? O
   O44        1.0     0.726629     0.604344     0.086090    Uiso  ? O
   O45        1.0     0.726629     0.937678     0.086090    Uiso  ? O
   O46        1.0     0.976629     0.271011     0.086090    Uiso  ? O
   O47        1.0     0.976629     0.604344     0.086090    Uiso  ? O
   O48        1.0     0.976629     0.937678     0.086090    Uiso  ? O
   O49        1.0     0.046919     0.126895     0.117592    Uiso  ? O
   O50        1.0     0.046219     0.458496     0.115344    Uiso  ? O
   O51        1.0     0.046579     0.794275     0.116186    Uiso  ? O
   O52        1.0     0.296811     0.125239     0.116351    Uiso  ? O
   O53        1.0     0.298041     0.461702     0.118586    Uiso  ? O
   O54        1.0     0.297370     0.792513     0.117184    Uiso  ? O
   O55        1.0     0.547668     0.125857     0.117219    Uiso  ? O
   O56        1.0     0.547168     0.459395     0.117244    Uiso  ? O
   O57        1.0     0.546340     0.788704     0.115165    Uiso  ? O
   O58        1.0     0.796993     0.124660     0.116233    Uiso  ? O
   O59        1.0     0.796365     0.458852     0.116904    Uiso  ? O
   O60        1.0     0.796503     0.791814     0.117892    Uiso  ? O
   O61        1.0     0.133360     0.026707     0.135468    Uiso  ? O
   O62        1.0     0.134361     0.357397     0.132344    Uiso  ? O
   O63        1.0     0.133768     0.694183     0.134145    Uiso  ? O
   O64        1.0     0.384571     0.025295     0.136219    Uiso  ? O
   O65        1.0     0.384083     0.359075     0.134051    Uiso  ? O
   O66        1.0     0.384119     0.691747     0.137525    Uiso  ? O
   O67        1.0     0.637219     0.027998     0.137519    Uiso  ? O
   O68        1.0     0.633826     0.358107     0.135949    Uiso  ? O
   O69        1.0     0.636003     0.692185     0.137147    Uiso  ? O
   O70        1.0     0.884115     0.025240     0.135594    Uiso  ? O
   O71        1.0     0.884288     0.360208     0.135481    Uiso  ? O
   O72        1.0     0.884501     0.693825     0.136888    Uiso  ? O
   O73        1.0     0.207090     0.217384     0.164630    Uiso  ? O
   O74        1.0     0.194701     0.551255     0.163095    Uiso  ? O
   O75        1.0     0.201959     0.888254     0.163925    Uiso  ? O
   O76        1.0     0.455087     0.217618     0.163305    Uiso  ? O
   O77        1.0     0.463754     0.554564     0.165683    Uiso  ? O
   O78        1.0     0.466861     0.883595     0.161419    Uiso  ? O
   O79        1.0     0.714304     0.221058     0.164506    Uiso  ? O
   O80        1.0     0.708547     0.547115     0.163343    Uiso  ? O
   O81        1.0     0.699631     0.881292     0.163547    Uiso  ? O
   O82        1.0     0.950963     0.220833     0.165881    Uiso  ? O
   O83        1.0     0.956750     0.553113     0.160224    Uiso  ? O
   O84        1.0     0.957192     0.887304     0.165842    Uiso  ? O
   O85        1.0     0.004618     0.033955     0.203217    Uiso  ? O
   O86        1.0     0.024269     0.373623     0.197793    Uiso  ? O
   O87        1.0     0.008884     0.695258     0.203345    Uiso  ? O
   O88        1.0     0.255954     0.036297     0.200832    Uiso  ? O
   O89        1.0     0.257822     0.364357     0.198863    Uiso  ? O
   O90        1.0     0.247104     0.695431     0.198494    Uiso  ? O
   O91        1.0     0.510418     0.027074     0.200825    Uiso  ? O
   O92        1.0     0.505333     0.364310     0.201508    Uiso  ? O
   O93        1.0     0.519731     0.703415     0.203997    Uiso  ? O
   O94        1.0     0.775672     0.023247     0.205518    Uiso  ? O
   O95        1.0     0.761127     0.366941     0.204772    Uiso  ? O
   O96        1.0     0.763301     0.686775     0.206472    Uiso  ? O
   O97        1.0     0.075152     0.217133     0.231416    Uiso  ? O
   O98        1.0     0.076247     0.567177     0.240910    Uiso  ? O
   O99        1.0     0.082380     0.887772     0.230919    Uiso  ? O
   O100       1.0     0.333444     0.228394     0.235626    Uiso  ? O
   O101       1.0     0.330057     0.559497     0.224241    Uiso  ? O
   O102       1.0     0.327058     0.877370     0.219912    Uiso  ? O
   O103       1.0     0.585819     0.222951     0.231497    Uiso  ? O
   O104       1.0     0.589679     0.559545     0.235890    Uiso  ? O
   O105       1.0     0.590568     0.901371     0.239353    Uiso  ? O
   O106       1.0     0.844416     0.230718     0.242207    Uiso  ? O
   O107       1.0     0.835916     0.556659     0.240554    Uiso  ? O
   O108       1.0     0.831652     0.881423     0.232297    Uiso  ? O
   O109       1.0     0.167779     0.127240     0.256197    Uiso  ? O
   O110       1.0     0.161899     0.453699     0.247262    Uiso  ? O
   O111       1.0     0.177234     0.797959     0.256753    Uiso  ? O
   O112       1.0     0.422963     0.121224     0.248724    Uiso  ? O
   O113       1.0     0.419548     0.462149     0.249179    Uiso  ? O
   O114       1.0     0.417910     0.785842     0.245835    Uiso  ? O
   O115       1.0     0.677239     0.121492     0.241078    Uiso  ? O
   O116       1.0     0.665329     0.442518     0.249230    Uiso  ? O
   O117       1.0     0.673137     0.788998     0.254539    Uiso  ? O
   O118       1.0     0.914845     0.109482     0.273758    Uiso  ? O
   O119       1.0     0.922351     0.447919     0.232010    Uiso  ? O
   O120       1.0     0.922791     0.792522     0.262825    Uiso  ? O
   O121       1.0     0.243984     0.321803     0.275567    Uiso  ? O
   O122       1.0     0.242444     0.647812     0.273986    Uiso  ? O
   O123       1.0     0.262943     0.984674     0.276109    Uiso  ? O
   O124       1.0     0.494768     0.307904     0.276592    Uiso  ? O
   O125       1.0     0.483309     0.657007     0.282913    Uiso  ? O
   O126       1.0     0.460260     0.956543     0.274847    Uiso  ? O
   O127       1.0     0.737702     0.308823     0.281877    Uiso  ? O
   O128       1.0     0.771271     0.672158     0.296853    Uiso  ? O
   O129       1.0     0.730539     0.019000     0.296455    Uiso  ? O
   O130       1.0     0.009912     0.327706     0.281915    Uiso  ? O
   O131       1.0     0.006729     0.691294     0.296209    Uiso  ? O
   O132       1.0     0.003690     0.984053     0.279972    Uiso  ? O
   O133       1.0     0.904363     0.005868     0.360212    Uiso  ? O
   O134       1.0     0.109681     0.484068     0.321475    Uiso  ? O
   O135       1.0     0.950659     0.821896     0.350871    Uiso  ? O
   O136       1.0     0.331556     0.148210     0.310500    Uiso  ? O
   O137       1.0     0.280589     0.477756     0.305865    Uiso  ? O
   O138       1.0     0.336347     0.695541     0.346969    Uiso  ? O
   O139       1.0     0.559157     0.083296     0.309065    Uiso  ? O
   O140       1.0     0.746646     0.457692     0.317085    Uiso  ? O
   O141       1.0     0.538609     0.821489     0.314650    Uiso  ? O
   O142       1.0     0.841860     0.194648     0.340822    Uiso  ? O
   O143       1.0     0.906349     0.423208     0.303795    Uiso  ? O
   O144       1.0     0.858277     0.626928     0.358060    Uiso  ? O
   Ti1        1.0     0.218601     0.249602     0.027178    Uiso  ? Ti
   Ti2        1.0     0.218601     0.582936     0.027178    Uiso  ? Ti
   Ti3        1.0     0.218601     0.916269     0.027178    Uiso  ? Ti
   Ti4        1.0     0.468601     0.249602     0.027178    Uiso  ? Ti
   Ti5        1.0     0.468601     0.582936     0.027178    Uiso  ? Ti
   Ti6        1.0     0.468601     0.916269     0.027178    Uiso  ? Ti
   Ti7        1.0     0.718601     0.249602     0.027178    Uiso  ? Ti
   Ti8        1.0     0.718601     0.582936     0.027178    Uiso  ? Ti
   Ti9        1.0     0.718601     0.916269     0.027178    Uiso  ? Ti
   Ti10       1.0     0.968601     0.249602     0.027178    Uiso  ? Ti
   Ti11       1.0     0.968601     0.582936     0.027178    Uiso  ? Ti
   Ti12       1.0     0.968601     0.916269     0.027178    Uiso  ? Ti
   Ti13       1.0     0.180505     0.147118     0.104630    Uiso  ? Ti
   Ti14       1.0     0.179218     0.479116     0.104673    Uiso  ? Ti
   Ti15       1.0     0.181065     0.814941     0.104731    Uiso  ? Ti
   Ti16       1.0     0.429814     0.146482     0.104638    Uiso  ? Ti
   Ti17       1.0     0.429726     0.480038     0.104585    Uiso  ? Ti
   Ti18       1.0     0.429918     0.813130     0.104683    Uiso  ? Ti
   Ti19       1.0     0.680225     0.148222     0.104620    Uiso  ? Ti
   Ti20       1.0     0.678663     0.477113     0.104331    Uiso  ? Ti
   Ti21       1.0     0.678790     0.811378     0.104246    Uiso  ? Ti
   Ti22       1.0     0.930876     0.148714     0.104574    Uiso  ? Ti
   Ti23       1.0     0.929069     0.478611     0.104281    Uiso  ? Ti
   Ti24       1.0     0.929376     0.813927     0.104474    Uiso  ? Ti
   Ti25       1.0     0.001824     0.005869     0.136309    Uiso  ? Ti
   Ti26       1.0     0.002046     0.339449     0.137301    Uiso  ? Ti
   Ti27       1.0     0.002785     0.674003     0.134998    Uiso  ? Ti
   Ti28       1.0     0.251081     0.004530     0.137168    Uiso  ? Ti
   Ti29       1.0     0.251481     0.338468     0.136609    Uiso  ? Ti
   Ti30       1.0     0.250429     0.670333     0.135986    Uiso  ? Ti
   Ti31       1.0     0.502495     0.004710     0.136991    Uiso  ? Ti
   Ti32       1.0     0.500562     0.338181     0.137255    Uiso  ? Ti
   Ti33       1.0     0.501370     0.670907     0.137611    Uiso  ? Ti
   Ti34       1.0     0.752300     0.005699     0.135624    Uiso  ? Ti
   Ti35       1.0     0.752243     0.338831     0.138223    Uiso  ? Ti
   Ti36       1.0     0.751557     0.670051     0.136226    Uiso  ? Ti
   Ti37       1.0     0.212462     0.245499     0.220171    Uiso  ? Ti
   Ti38       1.0     0.203737     0.572491     0.219790    Uiso  ? Ti
   Ti39       1.0     0.220320     0.915406     0.221091    Uiso  ? Ti
   Ti40       1.0     0.467157     0.243926     0.218959    Uiso  ? Ti
   Ti41       1.0     0.468595     0.584233     0.221119    Uiso  ? Ti
   Ti42       1.0     0.460682     0.905097     0.217517    Uiso  ? Ti
   Ti43       1.0     0.719990     0.249021     0.220559    Uiso  ? Ti
   Ti44       1.0     0.713256     0.558419     0.218760    Uiso  ? Ti
   Ti45       1.0     0.713887     0.900087     0.218063    Uiso  ? Ti
   Ti46       1.0     0.978244     0.266803     0.219390    Uiso  ? Ti
   Ti47       1.0     0.960433     0.568184     0.215356    Uiso  ? Ti
   Ti48       1.0     0.967776     0.912317     0.221509    Uiso  ? Ti
   Ti49       1.0     0.033438     0.096856     0.252440    Uiso  ? Ti
   Ti50       1.0     0.028626     0.453286     0.272831    Uiso  ? Ti
   Ti51       1.0     0.044717     0.765708     0.249553    Uiso  ? Ti
   Ti52       1.0     0.281685     0.095281     0.252609    Uiso  ? Ti
   Ti53       1.0     0.285862     0.440539     0.245827    Uiso  ? Ti
   Ti54       1.0     0.282762     0.757313     0.246473    Uiso  ? Ti
   Ti55       1.0     0.542360     0.098738     0.249514    Uiso  ? Ti
   Ti56       1.0     0.532195     0.434574     0.252912    Uiso  ? Ti
   Ti57       1.0     0.535434     0.767948     0.257124    Uiso  ? Ti
   Ti58       1.0     0.788001     0.097185     0.250260    Uiso  ? Ti
   Ti59       1.0     0.804360     0.431395     0.260932    Uiso  ? Ti
   Ti60       1.0     0.783835     0.757610     0.251776    Uiso  ? Ti
   Ti61       1.0     0.967103     0.938715     0.334954    Uiso  ? Ti
   Ti62       1.0     0.150555     0.370260     0.311836    Uiso  ? Ti
   Ti63       1.0     0.908509     0.719137     0.320385    Uiso  ? Ti
   Ti64       1.0     0.401140     0.047457     0.307978    Uiso  ? Ti
   Ti65       1.0     0.354034     0.280274     0.299854    Uiso  ? Ti
   Ti66       1.0     0.243486     0.581153     0.326920    Uiso  ? Ti
   Ti67       1.0     0.581252     0.962017     0.299715    Uiso  ? Ti
   Ti68       1.0     0.627051     0.349188     0.307484    Uiso  ? Ti
   Ti69       1.0     0.458826     0.704164     0.337809    Uiso  ? Ti
   Ti70       1.0     0.851657     0.083361     0.332785    Uiso  ? Ti
   Ti71       1.0     0.866142     0.291479     0.303778    Uiso  ? Ti
   Ti72       1.0     0.740791     0.566874     0.335231    Uiso  ? Ti
   Pt1        1.0     0.287389     0.159558     0.368522    Uiso  ? Pt
   Pt2        1.0     0.163136     0.251336     0.359921    Uiso  ? Pt
   Pt3        1.0     0.461224     0.275374     0.376902    Uiso  ? Pt
   Pt4        1.0     0.511565     0.433619     0.337703    Uiso  ? Pt
   Pt5        1.0     0.399246     0.532962     0.341142    Uiso  ? Pt
   Pt6        1.0     0.627749     0.386178     0.389010    Uiso  ? Pt
   Pt7        1.0     0.622561     0.550789     0.386182    Uiso  ? Pt
   Pt8        1.0     0.189982     0.170572     0.430489    Uiso  ? Pt
   Pt9        1.0     0.201832     0.352463     0.424196    Uiso  ? Pt
   Pt10       1.0     0.367967     0.180162     0.441380    Uiso  ? Pt
   Pt11       1.0     0.336907     0.356029     0.372743    Uiso  ? Pt
   Pt12       1.0     0.334008     0.506245     0.413497    Uiso  ? Pt
   Pt13       1.0     0.543349     0.297559     0.452982    Uiso  ? Pt
   Pt14       1.0     0.472856     0.422693     0.426274    Uiso  ? Pt
   Pt15       1.0     0.504012     0.629151     0.398724    Uiso  ? Pt
   Pt16       1.0     0.646066     0.476733     0.458358    Uiso  ? Pt
   Pt17       1.0     0.635055     0.641238     0.454457    Uiso  ? Pt
   Pt18       1.0     0.309194     0.297619     0.470992    Uiso  ? Pt
   Pt19       1.0     0.288212     0.443822     0.487972    Uiso  ? Pt
   Pt20       1.0     0.427087     0.245098     0.513756    Uiso  ? Pt
   Pt21       1.0     0.437069     0.410885     0.513537    Uiso  ? Pt
   Pt22       1.0     0.458999     0.555846     0.474082    Uiso  ? Pt
   Pt23       1.0     0.588526     0.378476     0.524402    Uiso  ? Pt
   Pt24       1.0     0.600227     0.545880     0.522725    Uiso  ? Pt
