# Supplementary material for: Electricity-free hydrogen production from the air
Source: Nat Commun. 2026 Feb 4;17:1445. doi: 10.1038/s41467-025-67511-z (PMC12887035; doi:10.1038/s41467-025-67511-z)
Supplement: Supplementary file 7 — Source Data [file 41467_2025_67511_MOESM7_ESM.xlsx]

## Sheet: Fig.1c
Wavelength (µm)	Absorbance of Pt/TiO2@PVDF (%)	Absorbance of PVDF (%)	Wavelength (µm)	Emittance of Pt/TiO2@PVDF (%)	Emittance of PVDF (%)
0.2	97.6276	48.4792	20.0211	100	100
0.2005	97.6443	47.0391	19.9825	92.582	92.582
0.201	97.629	46.3868	19.9441	92.5309	92.5309
0.2015	97.529	46.0854	19.9058	93.3935	93.3935
0.202	97.4801	46.5529	19.8677	94.9552	94.9552
0.2025	97.5019	46.1666	19.8297	96.9357	96.9357
0.203	97.5624	47.5305	19.7919	99.0385	99.0385
0.2035	97.6249	47.2673	19.7542	100.984	100.984
0.204	97.6336	46.8974	19.7166	102.534	102.534
0.2045	97.6366	45.546	19.6792	103.537	103.537
0.205	97.5385	45.0775	19.6419	103.963	103.963
0.2055	97.5165	44.3329	19.6048	103.913	103.913
0.206	97.5952	44.2502	19.5678	103.563	103.563
0.2065	97.5347	44.3079	19.531	103.094	103.094
0.207	97.4945	44.2851	19.4942	102.633	102.633
0.2075	97.457	44.4104	19.4577	102.237	102.237
0.208	97.5079	44.0363	19.4212	101.903	101.903
0.2085	97.473	43.731	19.3849	101.612	101.612
0.209	97.4674	42.5366	19.3488	101.364	101.364
0.2095	97.534	41.2786	19.3127	101.21	101.21
0.21	97.6021	41.1832	19.2768	101.234	101.234
0.2105	97.6099	40.9455	19.2411	101.512	101.512
0.211	97.5646	40.9666	19.2054	102.065	102.065
0.2115	97.5575	40.1692	19.1699	102.845	102.845
0.212	97.5727	39.2457	19.1346	103.73	103.73
0.2125	97.6145	38.4621	19.0993	104.547	104.547
0.213	97.6374	38.0829	19.0642	105.094	105.094
0.2135	97.6085	37.5713	19.0292	105.227	105.227
0.214	97.6136	37.1215	18.9944	104.824	104.824
0.2145	97.5862	36.3423	18.9597	103.907	103.907
0.215	97.5807	35.9064	18.9251	102.598	102.598
0.2155	97.5625	35.4391	18.8906	101.073	101.073
0.216	97.5816	34.8367	18.8562	99.5205	99.5205
0.2165	97.5888	34.5863	18.822	98.1069	98.1069
0.217	97.5728	34.5731	18.7879	96.9686	96.9686
0.2175	97.5163	33.9561	18.7539	96.2041	96.2041
0.218	97.484	33.3309	18.7201	95.8628	95.8628
0.2185	97.4968	32.6116	18.6864	95.9353	95.9353
0.219	97.5494	32.3757	18.6528	96.3516	96.3516
0.2195	97.5914	32.0846	18.6193	96.9939	96.9939
0.22	97.6044	31.9605	18.5859	97.7219	97.7219
0.2205	97.6117	31.9581	18.5526	98.4051	98.4051
0.221	97.601	32.0635	18.5195	98.9545	98.9545
0.2215	97.6019	31.6517	18.4865	99.3425	99.3425
0.222	97.574	31.4105	18.4536	99.6012	99.6012
0.2225	97.5824	30.9829	18.4208	99.7958	99.7958
0.223	97.5851	31.0549	18.3882	99.9843	99.9843
0.2235	97.6475	31.3963	18.3556	100.182	100.182
0.224	97.6368	31.364	18.3232	100.351	100.351
0.2245	97.6242	31.5436	18.2909	100.417	100.417
0.225	97.5802	30.8837	18.2587	100.313	100.313
0.2255	97.6163	30.5531	18.2266	100.019	100.019
0.226	97.665	30.099	18.1946	99.5772	99.5772
0.2265	97.6836	29.8939	18.1627	99.08	99.08
0.227	97.664	29.9142	18.131	98.6264	98.6264
0.2275	97.6506	29.5222	18.0994	98.282	98.282
0.228	97.615	29.3516	18.0678	98.0548	98.0548
0.2285	97.6294	29.2244	18.0364	97.8962	97.8962
0.229	97.6148	28.9918	18.0051	97.7305	97.7305
0.2295	97.6139	29.0397	17.9739	97.4969	97.4969
0.23	97.6025	29.2224	17.9428	97.187	97.187
0.2305	97.6327	29.1713	17.9118	96.8652	96.8652
0.231	97.6686	28.8662	17.8809	96.6368	96.6368
0.2315	97.6323	28.2883	17.8501	96.6018	96.6018
0.232	97.6254	28.3134	17.8195	96.8109	96.8109
0.2325	97.6104	28.2226	17.7889	97.2431	97.2431
0.233	97.6564	28.2523	17.7584	97.8113	97.8113
0.2335	97.621	28.0067	17.7281	98.3908	98.3908
0.234	97.6479	27.7098	17.6978	98.8602	98.8602
0.2345	97.6628	27.4291	17.6677	99.1383	99.1383
0.235	97.6421	27.0587	17.6376	99.2054	99.2054
0.2355	97.6305	26.8026	17.6077	99.1025	99.1025
0.236	97.6285	26.3758	17.5779	98.9104	98.9104
0.2365	97.679	25.9669	17.5481	98.7199	98.7199
0.237	97.6624	25.5187	17.5185	98.6029	98.6029
0.2375	97.6133	25.3649	17.4889	98.5936	98.5936
0.238	97.6192	25.288	17.4595	98.6853	98.6853
0.2385	97.6278	25.1212	17.4301	98.8376	98.8376
0.239	97.6505	24.4837	17.4009	98.9946	98.9946
0.2395	97.6121	23.8435	17.3717	99.1029	99.1029
0.24	97.5863	23.601	17.3427	99.1283	99.1283
0.2405	97.5957	23.6646	17.3137	99.0647	99.0647
0.241	97.6073	23.8425	17.2849	98.9339	98.9339
0.2415	97.6087	23.4004	17.2561	98.7763	98.7763
0.242	97.6133	22.7823	17.2275	98.6357	98.6357
0.2425	97.6075	22.2777	17.1989	98.5445	98.5445
0.243	97.6195	22.3641	17.1704	98.5162	98.5162
0.2435	97.6123	22.1856	17.142	98.5456	98.5456
0.244	97.6245	21.8747	17.1137	98.6167	98.6167
0.2445	97.6075	21.5636	17.0856	98.7134	98.7134
0.245	97.5531	20.8859	17.0575	98.827	98.827
0.2455	97.5328	20.4951	17.0295	98.9622	98.9622
0.246	97.5142	19.6654	17.0015	99.1198	93.6966
0.2465	97.5436	19.6755	16.9737	99.2959	93.5336
0.247	97.5418	19.3297	16.946	99.473	93.3385
0.2475	97.5727	19.1803	16.9183	99.6204	93.164
0.248	97.555	18.7827	16.8908	99.704	93.056
0.2485	97.5272	18.5741	16.8633	99.7022	93.0387
0.249	97.4931	18.3269	16.8359	99.6192	93.1074
0.2495	97.4997	17.9717	16.8086	99.4866	93.2328
0.25	97.5007	17.5938	16.7814	99.3538	93.3727
0.2505	97.4913	17.3107	16.7543	99.2688	93.4852
0.251	97.4903	17.1282	16.7273	99.2614	93.5382
0.2515	97.5086	16.6698	16.7004	99.3323	93.5138
0.252	97.5223	16.4453	16.6735	99.4533	93.4078
0.2525	97.5178	16.3619	16.6468	99.5774	93.2285
0.253	97.5032	16.0668	16.6201	99.655	92.993
0.2535	97.4783	15.4674	16.5935	99.6513	92.725
0.254	97.4502	14.757	16.567	99.5565	92.4506
0.2545	97.4369	14.5517	16.5406	99.3855	92.1951
0.255	97.4316	14.47	16.5142	99.1696	91.9809
0.2555	97.446	14.3447	16.488	98.9445	91.8259
0.256	97.4558	14.2239	16.4618	98.7419	91.7436
0.2565	97.469	13.9001	16.4357	98.5844	91.7424
0.257	97.4608	14.0446	16.4097	98.4862	91.8247
0.2575	97.4114	13.714	16.3838	98.4543	91.9842
0.258	97.4079	13.5128	16.3579	98.489	92.204
0.2585	97.3952	13.1845	16.3322	98.583	92.4538
0.259	97.4049	13.1562	16.3065	98.72	92.6912
0.2595	97.3895	13.3877	16.2809	98.8748	92.8651
0.26	97.392	13.1397	16.2554	99.0171	92.9257
0.2605	97.4264	12.8703	16.2299	99.1197	92.8372
0.261	97.4511	12.3917	16.2046	99.1682	92.592
0.2615	97.4136	12.2109	16.1793	99.1689	92.2156
0.262	97.379	12.3052	16.1541	99.1398	91.761
0.2625	97.3566	12.3578	16.129	99.1109	91.2922
0.263	97.3953	12.2678	16.1039	99.1084	90.8656
0.2635	97.4258	12.3061	16.079	99.1445	90.5171
0.264	97.4247	12.273	16.0541	99.2151	90.2591
0.2645	97.4176	12.2292	16.0293	99.3034	90.0852
0.265	97.3804	12.0639	16.0045	99.3886	89.9792
0.2655	97.3682	11.799	15.9799	99.4556	89.9233
0.266	97.3677	11.8841	15.9553	99.5012	89.9041
0.2665	97.3876	11.8381	15.9308	99.534	89.9125
0.267	97.4006	12.2038	15.9063	99.5687	89.9399
0.2675	97.3741	12.1671	15.882	99.6163	89.9732
0.268	97.3738	12.1141	15.8577	99.6765	89.9918
0.2685	97.3594	12.1809	15.8335	99.7348	89.9709
0.269	97.3658	12.5431	15.8094	99.7665	89.8879
0.2695	97.3636	12.6852	15.7853	99.7452	89.7323
0.27	97.3623	12.5057	15.7613	99.6534	89.5122
0.2705	97.3807	12.2794	15.7374	99.4901	89.2546
0.271	97.3486	12.2525	15.7135	99.2734	88.9974
0.2715	97.3525	12.339	15.6898	99.0358	88.7772
0.272	97.3508	12.3205	15.6661	98.8169	88.618
0.2725	97.3826	12.4304	15.6424	98.6532	88.5259
0.273	97.3682	12.4917	15.6189	98.5715	88.4911
0.2735	97.3431	12.4937	15.5954	98.5837	88.4938
0.274	97.3022	12.4963	15.572	98.6851	88.5135
0.2745	97.2763	12.5307	15.5486	98.8544	88.5341
0.275	97.2575	12.4178	15.5253	99.0582	88.5478
0.2755	97.2538	12.4913	15.5021	99.258	88.553
0.276	97.2762	12.2641	15.479	99.4183	88.5508
0.2765	97.2817	12.5251	15.4559	99.5152	88.5421
0.277	97.2858	12.2918	15.4329	99.5422	88.5264
0.2775	97.2745	12.5296	15.41	99.5114	88.5027
0.278	97.2813	12.4836	15.3871	99.4491	88.4719
0.2785	97.2868	12.5368	15.3643	99.3865	88.4387
0.279	97.2758	12.3924	15.3416	99.3491	88.4109
0.2795	97.2418	12.0148	15.319	99.3488	88.3958
0.28	97.2382	12.087	15.2964	99.3826	88.3966
0.2805	97.2526	12.1841	15.2738	99.4356	88.4103
0.281	97.2655	12.361	15.2514	99.4888	88.4276
0.2815	97.2462	12.0566	15.229	99.5253	88.4369
0.282	97.2214	11.9331	15.2066	99.5349	88.4287
0.2825	97.2347	11.8868	15.1844	99.5158	88.4002
0.283	97.226	12.1065	15.1622	99.4722	88.3568
0.2835	97.2217	11.7739	15.1401	99.4107	88.3105
0.284	97.1963	11.5701	15.118	99.3372	88.2751
0.2845	97.2056	11.2838	15.096	99.2553	88.2607
0.285	97.2261	11.2159	15.074	99.1675	88.27
0.2855	97.2262	10.9908	15.0521	99.0763	88.2973
0.286	97.2024	10.6576	15.0303	98.9868	88.3311
0.2865	97.1707	10.4657	15.0086	98.907	88.3597
0.287	97.179	10.3088	14.9869	98.8471	88.3787
0.2875	97.16	10.1737	14.9653	98.8154	88.3928
0.288	97.1577	10.0172	14.9437	98.8146	88.4103
0.2885	97.1069	9.549	14.9222	98.8405	88.4335
0.289	97.1103	9.1572	14.9008	98.887	88.4584
0.2895	97.0922	8.4759	14.8794	98.9504	88.4812
0.29	97.1115	8.2685	14.8581	99.0294	88.5018
0.2905	97.0978	7.9354	14.8368	99.1226	88.5222
0.291	97.0882	7.8542	14.8156	99.2238	88.5421
0.2915	97.065	7.8922	14.7945	99.3202	88.5584
0.292	97.0425	7.9083	14.7734	99.3932	88.5662
0.2925	97.0095	7.6131	14.7524	99.4242	88.5629
0.293	97.0348	7.2427	14.7314	99.4024	88.5489
0.2935	97.0126	7.0259	14.7105	99.3319	88.5267
0.294	97.0283	6.8632	14.6897	99.2299	88.4991
0.2945	96.9846	6.5303	14.6689	99.1227	88.4635
0.295	96.9634	6.17	14.6482	99.0353	88.4107
0.2955	96.9504	6.0267	14.6275	98.9826	88.3271
0.296	96.9619	5.7932	14.6069	98.9656	88.1988
0.2965	97.0142	5.4703	14.5864	98.9731	88.0192
0.297	97.0125	5.353	14.5659	98.9868	87.7948
0.2975	96.9891	5.1866	14.5455	98.9892	87.5467
0.298	96.9562	4.9646	14.5251	98.9694	87.3069
0.2985	96.9587	4.6317	14.5048	98.9254	87.1104
0.299	96.9416	4.5075	14.4845	98.8631	86.9851
0.2995	96.9365	4.3543	14.4643	98.792	86.9458
0.3	96.897	4.2141	14.4442	98.7226	86.9912
0.3005	96.8948	4.117	14.4241	98.6638	87.1059
0.301	96.8543	4.0863	14.4041	98.623	87.2652
0.3015	96.8723	3.9667	14.3841	98.6053	87.4412
0.302	96.867	3.8269	14.3642	98.613	87.6085
0.3025	96.8786	3.6538	14.3443	98.6444	87.7475
0.303	96.8456	3.5258	14.3245	98.6925	87.8453
0.3035	96.8345	3.515	14.3047	98.7454	87.8961
0.304	96.8214	3.5004	14.285	98.7887	87.9005
0.3045	96.8028	3.3128	14.2654	98.8093	87.8655
0.305	96.7509	2.9399	14.2458	98.8003	87.8043
0.3055	96.7615	2.9474	14.2263	98.7644	87.735
0.306	96.7357	2.9103	14.2068	98.7133	87.677
0.3065	96.7228	2.7206	14.1873	98.6641	87.6462
0.307	96.6699	2.4495	14.1679	98.6334	87.6512
0.3075	96.6891	2.167	14.1486	98.6316	87.6901
0.308	96.6876	2.1549	14.1293	98.6602	87.7513
0.3085	96.727	2.0977	14.1101	98.7127	87.8174
0.309	96.7079	2.0167	14.0909	98.7785	87.8702
0.3095	96.6964	1.7887	14.0718	98.8474	87.8965
0.31	96.6456	1.2769	14.0527	98.9124	87.8903
0.3105	96.6298	1.2157	14.0337	98.9704	87.854
0.311	96.6497	1.1788	14.0148	99.0206	87.796
0.3115	96.6435	1.1823	13.9959	99.0613	87.7273
0.312	96.6169	0.9397	13.977	99.0892	87.6596
0.3125	96.5787	0.6751	13.9582	99.0997	87.6035
0.313	96.5592	0.7954	13.9394	99.0908	87.5686
0.3135	96.5387	1.0635	13.9207	99.0654	87.5633
0.314	96.4763	1.2078	13.902	99.0331	87.5941
0.3145	96.4441	1.112	13.8834	99.0074	87.6637
0.315	96.3916	0.6634	13.8649	98.9997	87.7698
0.3155	96.3561	0.5	13.8464	99.0139	87.9041
0.316	96.3219	0.2627	13.8279	99.0434	88.0542
0.3165	96.3121	0.6555	13.8095	99.0729	88.207
0.317	96.2943	1.0385	13.7911	99.0853	88.3521
0.3175	96.2617	1.1794	13.7728	99.0689	88.4846
0.318	96.2029	0.6193	13.7546	99.0224	88.606
0.3185	96.1728	0.1879	13.7363	98.9561	88.7221
0.319	96.1295	0	13.7182	98.8877	88.84
0.3195	96.1001	0.0145	13.7	98.8358	88.965
0.32	96.0825	0	13.682	98.8125	89.0984
0.3205	96.0302	0	13.6639	98.8203	89.2371
0.321	95.9665	0	13.646	98.8522	89.3747
0.3215	95.8702	0	13.628	98.8959	89.504
0.322	95.8251	0	13.6102	98.9401	89.6188
0.3225	95.8113	0	13.5923	98.9787	89.7151
0.323	95.7779	0	13.5745	99.0116	89.7912
0.3235	95.6785	0	13.5568	99.042	89.8474
0.324	95.5766	0	13.5391	99.0721	89.8857
0.3245	95.5134	0	13.5214	99.0993	89.9092
0.325	95.4456	0	13.5038	99.1156	89.922
0.3255	95.3556	0	13.4863	99.1104	89.9276
0.326	95.2684	0	13.4687	99.0754	89.9272
0.3265	95.2018	0	13.4513	99.0098	89.9191
0.327	95.134	0	13.4338	98.923	89.8981
0.3275	95.0232	0	13.4165	98.8331	89.8572
0.328	94.9106	0	13.3991	98.7626	89.7907
0.3285	94.7922	0	13.3819	98.7313	89.6974
0.329	94.7056	-0.9548	13.3646	98.7509	89.5825
0.3295	94.6318	-0.9071	13.3474	98.8209	89.4576
0.33	94.54	-1.1999	13.3302	98.9296	89.3373
0.3305	94.4291	-0.8531	13.3131	99.0574	89.2357
0.331	94.3183	-0.5186	13.2961	99.1828	89.1628
0.3315	94.1909	-0.3235	13.279	99.2876	89.1247
0.332	94.0608	-0.6973	13.2621	99.3611	89.1246
0.3325	93.9454	0	13.2451	99.4016	89.1666
0.333	93.8672	0	13.2282	99.4154	89.2576
0.3335	93.7414	0	13.2114	99.4133	89.4057
0.334	93.6041	0	13.1946	99.4073	89.6162
0.3345	93.4492	0	13.1778	99.4062	89.8844
0.335	93.3414	-1.2475	13.1611	99.4139	90.1909
0.3355	93.2067	0	13.1444	99.4291	90.4989
0.336	93.053	-1.2425	13.1278	99.4468	90.7638
0.3365	92.9035	0	13.1112	99.4604	90.9405
0.337	92.7502	-1.5353	13.0946	99.4641	90.9963
0.3375	92.6044	0	13.0781	99.4537	90.9202
0.338	92.4628	-1.3453	13.0616	99.4276	90.7252
0.3385	92.3397	-1.6356	13.0452	99.386	90.4413
0.339	92.2026	0	13.0288	99.331	90.1042
0.3395	92.1042	0	13.0125	99.2663	89.7441
0.34	91.9249	0	12.9962	99.1978	89.3778
0.3405	91.8031	0	12.9799	99.1335	89.0076
0.341	91.6465	0	12.9637	99.0829	88.6266
0.3415	91.5821	0	12.9475	99.0536	88.2254
0.342	91.4627	0	12.9313	99.0521	87.799
0.3425	91.3032	0	12.9152	99.0781	87.35
0.343	91.0797	-2.7169	12.8992	99.1242	86.8872
0.3435	90.8426	-2.5761	12.8832	99.1771	86.4224
0.344	90.6254	-2.4661	12.8672	99.2216	85.9673
0.3445	90.4092	-2.6685	12.8512	99.2443	85.5316
0.345	90.2931	-2.7948	12.8353	99.2377	85.1244
0.3455	90.1082	-2.5779	12.8194	99.2025	84.7558
0.346	90.0056	-2.4079	12.8036	99.1468	84.4391
0.3465	89.8102	-2.4328	12.7878	99.0833	84.1908
0.347	89.6856	-2.6993	12.7721	99.0259	84.0287
0.3475	89.4845	-2.6857	12.7564	98.9866	83.9693
0.348	89.3336	-2.9946	12.7407	98.9737	84.0249
0.3485	89.1284	-3.3081	12.7251	98.9911	84.2018
0.349	88.9635	-3.4283	12.7095	99.0388	84.5007
0.3495	88.7885	-3.4371	12.6939	99.1123	84.9169
0.35	88.6416	-3.1771	12.6784	99.2032	85.4411
0.3505	88.4675	-3.3544	12.6629	99.2987	86.0589
0.351	88.2696	-3.2451	12.6475	99.3828	86.7496
0.3515	88.0533	-3.4022	12.6321	99.4392	87.4844
0.352	87.825	-3.3327	12.6167	99.4551	88.227
0.3525	87.6245	-3.5559	12.6014	99.4257	88.9377
0.353	87.4837	-3.4704	12.5861	99.3573	89.5796
0.3535	87.3288	-3.4071	12.5708	99.2672	90.1272
0.354	87.068	-3.4049	12.5556	99.1791	90.5712
0.3545	86.8288	-3.7565	12.5404	99.1168	90.919
0.355	86.5513	-3.8974	12.5253	99.0965	91.1894
0.3555	86.343	-3.9462	12.5102	99.1231	91.405
0.356	86.1633	-3.9596	12.4951	99.1889	91.5846
0.3565	85.9327	-3.9201	12.4801	99.2775	91.7398
0.357	85.729	-3.7494	12.4651	99.3692	91.8755
0.3575	85.4102	-3.6403	12.4501	99.4466	91.9926
0.358	85.2144	-3.8337	12.4352	99.4987	92.0926
0.3585	84.9448	-4.1025	12.4203	99.5208	92.1789
0.359	84.6898	-4.3083	12.4054	99.5133	92.2557
0.3595	84.4064	-4.2682	12.3906	99.4792	92.3255
0.36	84.1354	-4.3403	12.3758	99.4227	92.3875
0.3605	83.8642	-4.2155	12.3611	99.3495	92.4371
0.361	83.5709	-4.3533	12.3463	99.2672	92.4696
0.3615	83.3293	-4.3748	12.3317	99.1865	92.4839
0.362	83.0424	-4.4836	12.317	99.1198	92.4857
0.3625	82.8028	-4.7187	12.3024	99.079	92.4874
0.363	82.4913	-4.8727	12.2878	99.0719	92.5047
0.3635	82.2357	-4.8476	12.2733	99.1001	92.5509
0.364	81.9618	-4.6751	12.2588	99.1586	92.6326
0.3645	81.7038	-4.6718	12.2443	99.2377	92.7471
0.365	81.4311	-4.8369	12.2299	99.3255	92.8841
0.3655	81.1579	-4.3733	12.2155	99.4118	93.0306
0.366	80.8905	-4.3781	12.2011	99.4892	93.176
0.3665	80.5933	-4.3281	12.1868	99.5532	93.3155
0.367	80.306	-5.0786	12.1725	99.6008	93.4508
0.3675	79.9985	-5.1116	12.1582	99.6287	93.5872
0.368	79.7506	-5.3251	12.144	99.6334	93.7305
0.3685	79.4988	-5.327	12.1297	99.6126	93.8845
0.369	79.2636	-5.4308	12.1156	99.5667	94.0503
0.3695	78.9879	-5.1454	12.1014	99.5008	94.2278
0.37	78.7542	-5.0215	12.0873	99.4238	94.4179
0.3705	78.5344	-4.783	12.0733	99.3459	94.6227
0.371	78.3101	-4.9338	12.0592	99.2753	94.8457
0.3715	78.0095	-4.7018	12.0452	99.2149	95.0888
0.372	77.719	-5.0254	12.0312	99.1621	95.3507
0.3725	77.4934	-5.0227	12.0173	99.1107	95.6259
0.373	77.2488	-5.0029	12.0034	99.055	95.9059
0.3735	76.9825	-4.8471	11.9895	98.9931	96.1825
0.374	76.7216	-4.8249	11.9757	98.9292	96.45
0.3745	76.5052	-4.9524	11.9619	98.8722	96.7067
0.375	76.3555	-4.6869	11.9481	98.8326	96.9539
0.3755	76.1197	-4.478	11.9343	98.8188	97.1929
0.376	75.9065	-4.3115	11.9206	98.8333	97.4215
0.3765	75.6377	-4.2666	11.9069	98.8726	97.633
0.377	75.3908	-3.9939	11.8933	98.9277	97.8158
0.3775	75.156	-3.5825	11.8796	98.988	97.9558
0.378	74.9779	-3.1496	11.866	99.0431	98.04
0.3785	74.835	-2.9936	11.8525	99.086	98.0585
0.379	74.5862	-2.9674	11.839	99.1125	98.0063
0.3795	74.3938	-2.6609	11.8255	99.1215	97.884
0.38	74.2088	-2.266	11.812	99.1137	97.6971
0.3805	74.0989	-1.9391	11.7986	99.0909	97.4557
0.381	73.9472	-1.9515	11.7851	99.0554	97.174
0.3815	73.7602	-1.8783	11.7718	99.0104	96.8687
0.382	73.5798	-1.7275	11.7584	98.9586	96.5573
0.3825	73.3103	-1.4605	11.7451	98.9024	96.2554
0.383	73.0785	-1.4793	11.7318	98.8427	95.974
0.3835	72.8532	-1.1951	11.7186	98.7797	95.7186
0.384	72.7071	-1.1714	11.7053	98.7131	95.4891
0.3845	72.5594	-1.0339	11.6921	98.6444	95.2819
0.385	72.4073	-1.0206	11.679	98.5776	95.0928
0.3855	72.2171	-0.8645	11.6658	98.5194	94.9194
0.386	72.037	-0.6348	11.6527	98.4779	94.7632
0.3865	71.8704	-0.3058	11.6396	98.4598	94.6294
0.387	71.7567	-0.2266	11.6266	98.4678	94.5264
0.3875	71.5963	0.0692	11.6136	98.4994	94.4639
0.388	71.3938	0.1545	11.6006	98.5474	94.4524
0.3885	71.1452	0.2662	11.5876	98.6027	94.5018
0.389	70.9125	0.1797	11.5747	98.6571	94.6205
0.3895	70.7382	0.0951	11.5618	98.7064	94.8137
0.39	70.6269	0.2602	11.5489	98.7506	95.0809
0.3905	70.5756	0.2383	11.5361	98.7923	95.4136
0.391	70.4747	0.2194	11.5233	98.8341	95.7938
0.3915	70.3396	0.2494	11.5105	98.8766	96.1957
0.392	70.1844	0.1652	11.4977	98.9171	96.5892
0.3925	70.0567	0.2063	11.485	98.9509	96.9469
0.393	69.9451	0.1119	11.4723	98.9742	97.2501
0.3935	69.8056	0.3518	11.4596	98.9861	97.4926
0.394	69.7041	0.3531	11.4469	98.9894	97.6809
0.3945	69.5915	0.476	11.4343	98.9897	97.8296
0.395	69.5065	0.5612	11.4217	98.9925	97.9549
0.3955	69.3725	0.6102	11.4092	99.0011	98.0687
0.396	69.3455	0.601	11.3966	99.0148	98.1766
0.3965	69.2262	0.4534	11.3841	99.0305	98.2782
0.397	69.178	0.4361	11.3716	99.0443	98.371
0.3975	69.0568	0.3477	11.3592	99.0544	98.4539
0.398	68.9628	0.3455	11.3468	99.0625	98.5289
0.3985	68.9015	0.3745	11.3344	99.0734	98.5991
0.399	68.8039	0.4145	11.322	99.0927	98.6666
0.3995	68.7997	0.314	11.3096	99.1246	98.7295
0.4	68.7152	0.3708	11.2973	99.1697	98.7822
0.4005	68.7019	0.3827	11.285	99.2247	98.8183
0.401	68.6688	0.5483	11.2728	99.2837	98.8348
0.4015	68.6576	0.499	11.2605	99.3404	98.8353
0.402	68.582	0.4965	11.2483	99.3893	98.8297
0.4025	68.5446	0.6008	11.2361	99.4274	98.8299
0.403	68.5604	0.7381	11.224	99.4534	98.8437
0.4035	68.5969	0.8143	11.2118	99.4673	98.8691
0.404	68.5882	0.7145	11.1997	99.469	98.8932
0.4045	68.5696	0.6017	11.1876	99.4588	98.8963
0.405	68.5284	0.6065	11.1756	99.4373	98.8595
0.4055	68.4872	0.7533	11.1635	99.4064	98.7729
0.406	68.4638	0.8804	11.1515	99.3691	98.6399
0.4065	68.4956	0.9286	11.1396	99.3287	98.4764
0.407	68.5252	0.8248	11.1276	99.2874	98.3036
0.4075	68.5423	0.7401	11.1157	99.2454	98.1406
0.408	68.4945	0.5922	11.1038	99.2006	97.9975
0.4085	68.5208	0.5564	11.0919	99.1492	97.8741
0.409	68.5199	0.5062	11.0801	99.087	97.7622
0.4095	68.5355	0.487	11.0682	99.011	97.6513
0.41	68.5456	0.5248	11.0564	98.9202	97.5332
0.4105	68.5555	0.5576	11.0447	98.8152	97.4037
0.411	68.5964	0.6866	11.0329	98.6984	97.2608
0.4115	68.5536	0.6263	11.0212	98.5727	97.1005
0.412	68.5066	0.6604	11.0095	98.4423	96.9135
0.4125	68.4913	0.6009	10.9978	98.312	96.6848
0.413	68.4792	0.5884	10.9862	98.1881	96.3964
0.4135	68.4718	0.5936	10.9745	98.0774	96.0323
0.414	68.4948	0.6611	10.9629	97.9852	95.5832
0.4145	68.5518	0.7007	10.9513	97.9139	95.0491
0.415	68.5918	0.6595	10.9398	97.8612	94.4389
0.4155	68.5891	0.6505	10.9283	97.8196	93.7677
0.416	68.5945	0.7826	10.9168	97.7784	93.0538
0.4165	68.6453	0.748	10.9053	97.7269	92.3168
0.417	68.6176	0.8093	10.8938	97.6578	91.5768
0.4175	68.6097	0.6938	10.8824	97.5698	90.8536
0.418	68.6049	0.7164	10.871	97.4682	90.166
0.4185	68.6454	0.548	10.8596	97.3626	89.53
0.419	68.6854	0.5613	10.8483	97.2635	88.9567
0.4195	68.7087	0.6023	10.8369	97.1791	88.4497
0.42	68.7062	0.7041	10.8256	97.1125	88.0059
0.4205	68.7157	0.718	10.8143	97.0615	87.617
0.421	68.6771	0.6863	10.8031	97.0203	87.2744
0.4215	68.7148	0.7213	10.7918	96.9817	86.9731
0.422	68.7206	0.6427	10.7806	96.9392	86.715
0.4225	68.734	0.6664	10.7694	96.8887	86.5077
0.423	68.7289	0.5627	10.7582	96.8287	86.3613
0.4235	68.7108	0.498	10.7471	96.7601	86.2827
0.424	68.6948	0.4336	10.736	96.6855	86.2708
0.4245	68.7499	0.5224	10.7248	96.6089	86.3152
0.425	68.8302	0.5595	10.7138	96.5351	86.3982
0.4255	68.8934	0.5887	10.7027	96.469	86.5002
0.426	68.8723	0.4893	10.6917	96.4149	86.6063
0.4265	68.8593	0.4273	10.6807	96.3748	86.7102
0.427	68.8954	0.4892	10.6697	96.3479	86.8151
0.4275	68.883	0.5114	10.6587	96.3307	86.9303
0.428	68.8828	0.665	10.6478	96.3179	87.0658
0.4285	68.8576	0.5201	10.6369	96.3049	87.2276
0.429	68.8773	0.4937	10.6259	96.2898	87.4149
0.4295	68.8781	0.5268	10.6151	96.274	87.6196
0.43	68.9438	0.5075	10.6042	96.2615	87.8294
0.4305	68.9832	0.6474	10.5934	96.2571	88.0302
0.431	68.966	0.6749	10.5826	96.2632	88.2084
0.4315	68.9215	0.7927	10.5718	96.2785	88.3518
0.432	68.9423	0.7173	10.561	96.2978	88.4493
0.4325	68.9892	0.6744	10.5503	96.3137	88.4918
0.433	69.0276	0.6645	10.5396	96.3199	88.4729
0.4335	69.0342	0.6309	10.5289	96.3132	88.3913
0.434	69.0505	0.6147	10.5182	96.2947	88.2525
0.4345	69.0566	0.623	10.5075	96.2683	88.0693
0.435	69.0667	0.6185	10.4969	96.239	87.8601
0.4355	69.0775	0.6225	10.4863	96.2097	87.6458
0.436	69.1288	0.7226	10.4757	96.1802	87.4458
0.4365	69.1598	0.7616	10.4651	96.1484	87.275
0.437	69.1883	0.833	10.4546	96.1118	87.1423
0.4375	69.1747	0.7542	10.444	96.0706	87.0512
0.438	69.1587	0.6869	10.4335	96.0288	87.0018
0.4385	69.1419	0.624	10.423	95.9934	86.9932
0.439	69.1841	0.7471	10.4126	95.9721	87.0246
0.4395	69.2295	0.8074	10.4021	95.969	87.0958
0.44	69.2564	0.7649	10.3917	95.9832	87.2066
0.4405	69.2438	0.6108	10.3813	96.0074	87.3559
0.441	69.2441	0.5672	10.3709	96.0304	87.5416
0.4415	69.2901	0.576	10.3606	96.0406	87.7613
0.442	69.2832	0.5849	10.3502	96.0303	88.0125
0.4425	69.2809	0.6561	10.3399	95.9982	88.2935
0.443	69.2836	0.7299	10.3296	95.9497	88.602
0.4435	69.3249	0.7573	10.3193	95.8945	88.9342
0.444	69.3608	0.7177	10.3091	95.8435	89.2827
0.4445	69.3464	0.6518	10.2988	95.8052	89.6358
0.445	69.3521	0.737	10.2886	95.7825	89.978
0.4455	69.347	0.8203	10.2784	95.7727	90.2926
0.446	69.3539	0.8505	10.2683	95.7683	90.5643
0.4465	69.3447	0.684	10.2581	95.7597	90.7824
0.447	69.353	0.5947	10.248	95.7384	90.9419
0.4475	69.3514	0.5716	10.2378	95.6994	91.0432
0.448	69.3925	0.5827	10.2277	95.6432	91.0918
0.4485	69.4169	0.6446	10.2177	95.5757	91.0964
0.449	69.4617	0.6115	10.2076	95.5069	91.0675
0.4495	69.4425	0.6685	10.1976	95.4479	91.0167
0.45	69.4638	0.6507	10.1876	95.408	90.9553
0.4505	69.4796	0.5924	10.1776	95.3925	90.8935
0.451	69.526	0.5844	10.1676	95.4008	90.8391
0.4515	69.5082	0.5549	10.1576	95.4274	90.7974
0.452	69.5093	0.6149	10.1477	95.464	90.7711
0.4525	69.5075	0.6035	10.1378	95.5024	90.7611
0.453	69.5276	0.5809	10.1279	95.5368	90.7679
0.4535	69.5215	0.6187	10.118	95.5647	90.792
0.454	69.54	0.663	10.1081	95.587	90.8341
0.4545	69.5767	0.6343	10.0983	95.6054	90.894
0.455	69.6222	0.6291	10.0884	95.6209	90.969
0.4555	69.6328	0.5946	10.0786	95.6321	91.0536
0.456	69.6395	0.6366	10.0689	95.6362	91.139
0.4565	69.6371	0.6351	10.0591	95.6302	91.2166
0.457	69.6375	0.6805	10.0494	95.613	91.2798
0.4575	69.6429	0.6997	10.0396	95.587	91.3278
0.458	69.6631	0.7239	10.0299	95.5572	91.3655
0.4585	69.6739	0.7426	10.0202	95.5292	91.402
0.459	69.669	0.6503	10.0106	95.5067	91.4468
0.4595	69.6987	0.5551	10.0009	95.4892	91.5051
0.46	69.719	0.5211	9.99127	95.4728	91.5759
0.4605	69.7495	0.5702	9.98164	95.4517	91.652
0.461	69.7403	0.6156	9.97205	95.4214	91.7237
0.4615	69.7654	0.5527	9.96247	95.3811	91.7828
0.462	69.7515	0.6089	9.95291	95.3349	91.827
0.4625	69.7371	0.5298	9.94336	95.29	91.861
0.463	69.7387	0.5216	9.93384	95.2536	91.8945
0.4635	69.7785	0.554	9.92434	95.23	91.9383
0.464	69.8268	0.6397	9.91485	95.2193	92.0007
0.4645	69.8162	0.5898	9.90538	95.2173	92.0844
0.465	69.7982	0.5642	9.89592	95.2187	92.1874
0.4655	69.7869	0.4434	9.88649	95.2199	92.3057
0.466	69.8161	0.529	9.87708	95.2209	92.4356
0.4665	69.8462	0.5285	9.86768	95.2248	92.5767
0.467	69.8762	0.5785	9.8583	95.2362	92.7303
0.4675	69.8752	0.5149	9.84894	95.2578	92.898
0.468	69.9133	0.3944	9.83959	95.288	93.078
0.4685	69.9142	0.3633	9.83027	95.3212	93.2639
0.469	69.9704	0.382	9.82095	95.3496	93.4456
0.4695	69.9507	0.4644	9.81167	95.3674	93.612
0.47	69.9643	0.5309	9.80239	95.3733	93.7556
0.4705	69.939	0.4993	9.79314	95.3726	93.8749
0.471	69.9579	0.4101	9.78389	95.3752	93.975
0.4715	69.9838	0.3464	9.77467	95.3928	94.0647
0.472	69.9835	0.3952	9.76547	95.4341	94.1533
0.4725	69.9808	0.3911	9.75629	95.5016	94.2467
0.473	69.9855	0.4227	9.74712	95.5909	94.3453
0.4735	70.0207	0.3149	9.73796	95.6916	94.4454
0.474	70.0339	0.3386	9.72883	95.7909	94.5409
0.4745	70.0282	0.229	9.71971	95.8772	94.6265
0.475	70.0289	0.3061	9.71061	95.943	94.6994
0.4755	70.0406	0.2463	9.70152	95.9865	94.7597
0.476	70.0681	0.2894	9.69246	96.0115	94.8096
0.4765	70.0937	0.2307	9.68341	96.0253	94.852
0.477	70.116	0.2132	9.67438	96.0367	94.8895
0.4775	70.1402	0.2792	9.66536	96.0526	94.9236
0.478	70.1217	0.328	9.65636	96.0763	94.955
0.4785	70.1007	0.36	9.64738	96.1058	94.9835
0.479	70.0869	0.3577	9.63841	96.1346	95.008
0.4795	70.1213	0.3297	9.62947	96.1535	95.0261
0.48	70.1576	0.4014	9.62053	96.1541	95.0349
0.4805	70.1746	0.3849	9.61161	96.1329	95.0316
0.481	70.1674	0.3307	9.60272	96.0936	95.0158
0.4815	70.1814	0.3323	9.59384	96.0477	94.9908
0.482	70.2232	0.3046	9.58496	96.0117	94.9646
0.4825	70.2367	0.3105	9.57611	96.0027	94.9492
0.483	70.2258	0.1547	9.56728	96.0327	94.9574
0.4835	70.2157	0.1819	9.55847	96.1045	94.9998
0.484	70.2388	0.2209	9.54966	96.2105	95.0811
0.4845	70.2535	0.3304	9.54087	96.3355	95.1986
0.485	70.2466	0.2995	9.53211	96.4612	95.3425
0.4855	70.2763	0.2302	9.52336	96.5718	95.4982
0.486	70.2972	0.1525	9.51461	96.6582	95.6499
0.4865	70.3094	0.1275	9.50589	96.719	95.7845
0.487	70.2889	0.1139	9.49719	96.7591	95.8932
0.4875	70.3186	0.1028	9.4885	96.7866	95.9738
0.488	70.3574	0.1238	9.47983	96.8093	96.0293
0.4885	70.357	0.1149	9.47117	96.8328	96.0679
0.489	70.3637	0.1885	9.46253	96.8602	96.101
0.4895	70.3783	0.1993	9.4539	96.8928	96.1409
0.49	70.431	0.2935	9.4453	96.9305	96.1989
0.4905	70.4349	0.1498	9.4367	96.9724	96.2822
0.491	70.4388	0.1222	9.42812	97.0162	96.3927
0.4915	70.418	0.0279	9.41956	97.0582	96.5262
0.492	70.4506	0.0781	9.41101	97.0935	96.6744
0.4925	70.441	0.0701	9.40247	97.1181	96.8271
0.493	70.4721	0.0719	9.39396	97.1312	96.9764
0.4935	70.4549	0.1087	9.38546	97.1371	97.1187
0.494	70.4854	0.1614	9.37698	97.1452	97.2551
0.4945	70.5084	0.1345	9.36851	97.1676	97.3894
0.495	70.5233	0.1413	9.36004	97.2148	97.5243
0.4955	70.5443	0.0965	9.35161	97.292	97.6587
0.496	70.53	0.1092	9.34318	97.3967	97.786
0.4965	70.542	0.1112	9.33478	97.5191	97.8958
0.497	70.5385	0.0505	9.32637	97.6456	97.9771
0.4975	70.5669	0.1016	9.318	97.7625	98.0227
0.498	70.5833	0.1269	9.30963	97.8604	98.0308
0.4985	70.5905	0.1873	9.30129	97.9351	98.0053
0.499	70.6054	0.1469	9.29295	97.9869	97.953
0.4995	70.6276	0.0373	9.28463	98.018	97.8807
0.5	70.6177	-0.0533	9.27633	98.0298	97.7929
0.5005	70.6243	-0.1133	9.26804	98.0224	97.6916
0.501	70.6161	-0.0691	9.25976	97.995	97.5784
0.5015	70.6542	0.0241	9.2515	97.9485	97.4566
0.502	70.6632	0.0938	9.24325	97.8865	97.333
0.5025	70.6505	0.0809	9.23503	97.8158	97.2169
0.503	70.6537	0.0074	9.22681	97.7443	97.1175
0.5035	70.6657	0.0125	9.2186	97.6782	97.0404
0.504	70.7212	-0.0045	9.21042	97.6196	96.986
0.5045	70.7344	0.0264	9.20225	97.5661	96.9485
0.505	70.7607	0.0168	9.19409	97.512	96.9183
0.5055	70.7588	0.0465	9.18594	97.4515	96.8852
0.506	70.7873	0.1196	9.17781	97.3815	96.8413
0.5065	70.8026	0.118	9.1697	97.3032	96.7828
0.507	70.8221	0.1294	9.1616	97.2211	96.7101
0.5075	70.8142	0.0488	9.15351	97.1411	96.6265
0.508	70.8045	0.0953	9.14544	97.0678	96.5374
0.5085	70.8464	0.0518	9.13739	97.0028	96.4493
0.509	70.8555	0.1156	9.12934	96.9448	96.3701
0.5095	70.8699	0.072	9.12132	96.8917	96.3081
0.51	70.8596	0.0369	9.11329	96.8426	96.2709
0.5105	70.8919	-0.0352	9.1053	96.7991	96.2631
0.511	70.8613	-0.0989	9.09731	96.7656	96.2838
0.5115	70.8653	-0.0999	9.08934	96.7473	96.3259
0.512	70.8628	-0.1957	9.08137	96.7479	96.3773
0.5125	70.9343	-0.1372	9.07343	96.7679	96.4244
0.513	70.9349	-0.0147	9.0655	96.8036	96.4572
0.5135	70.931	0.0434	9.05759	96.848	96.4725
0.514	70.9235	-0.0176	9.04968	96.8928	96.475
0.5145	70.9458	-0.1598	9.04179	96.9304	96.4747
0.515	70.968	-0.1065	9.03391	96.9549	96.4818
0.5155	70.9469	-0.0653	9.02605	96.9634	96.5022
0.516	70.9497	-0.0654	9.0182	96.9553	96.5337
0.5165	70.9654	-0.0926	9.01036	96.9324	96.5682
0.517	71.0033	-0.1652	9.00255	96.8983	96.5946
0.5175	71.0219	-0.1195	8.99474	96.8586	96.6042
0.518	71.0296	-0.1527	8.98695	96.8199	96.5944
0.5185	71.0637	-0.188	8.97916	96.7884	96.5696
0.519	71.0611	-0.1852	8.97139	96.7689	96.5384
0.5195	71.081	-0.1654	8.96364	96.7626	96.5095
0.52	71.0618	-0.0561	8.9559	96.7669	96.4883
0.5205	71.0735	-0.0518	8.94817	96.776	96.4754
0.521	71.1132	0.0036	8.94046	96.7824	96.4683
0.5215	71.1355	-0.0209	8.93276	96.7799	96.4638
0.522	71.1195	0.0366	8.92507	96.7653	96.4605
0.5225	71.1063	-0.0388	8.91739	96.7394	96.4598
0.523	71.1148	-0.0319	8.90973	96.7066	96.4643
0.5235	71.173	-0.0885	8.90209	96.6729	96.4754
0.524	71.1707	-0.1161	8.89445	96.6437	96.4919
0.5245	71.1612	-0.2004	8.88684	96.6221	96.5098
0.525	71.1713	-0.2654	8.87922	96.6083	96.5243
0.5255	71.1979	-0.2168	8.87163	96.5999	96.5322
0.526	71.233	-0.1603	8.86405	96.5937	96.5343
0.5265	71.2572	-0.1211	8.85648	96.5871	96.5348
0.527	71.2442	-0.1138	8.84892	96.579	96.5398
0.5275	71.2481	-0.1007	8.84137	96.5701	96.5539
0.528	71.2247	-0.2182	8.83384	96.5627	96.5784
0.5285	71.2602	-0.2792	8.82633	96.5597	96.6107
0.529	71.2635	-0.3073	8.81882	96.564	96.646
0.5295	71.2633	-0.2039	8.81133	96.577	96.6798
0.53	71.2398	-0.156	8.80385	96.5988	96.7097
0.5305	71.248	-0.1687	8.79638	96.6273	96.7365
0.531	71.2613	-0.1762	8.78892	96.6586	96.762
0.5315	71.278	-0.1957	8.78148	96.6877	96.7879
0.532	71.2899	-0.1516	8.77405	96.7096	96.8137
0.5325	71.2979	-0.1055	8.76664	96.7206	96.8372
0.533	71.2732	-0.1814	8.75924	96.7198	96.8563
0.5335	71.2833	-0.2016	8.75184	96.7092	96.8707
0.534	71.3084	-0.2391	8.74446	96.6938	96.8836
0.5345	71.331	-0.183	8.7371	96.6796	96.9008
0.535	71.3847	-0.1894	8.72974	96.6718	96.9287
0.5355	71.3799	-0.2011	8.7224	96.6739	96.9709
0.536	71.4347	-0.1566	8.71507	96.6863	97.0267
0.5365	71.4155	-0.159	8.70775	96.7078	97.0909
0.537	71.4539	-0.199	8.70045	96.7362	97.1558
0.5375	71.4533	-0.251	8.69315	96.7701	97.2146
0.538	71.4393	-0.2506	8.68587	96.8097	97.2633
0.5385	71.418	-0.2142	8.6786	96.8561	97.3017
0.539	71.412	-0.2572	8.67135	96.9106	97.3323
0.5395	71.4224	-0.2381	8.6641	96.9735	97.3578
0.54	71.4349	-0.2327	8.65687	97.0433	97.3799
0.5405	71.4801	-0.1704	8.64965	97.1172	97.3987
0.541	71.4937	-0.247	8.64244	97.1927	97.4149
0.5415	71.4989	-0.2792	8.63525	97.2682	97.4309
0.542	71.4527	-0.2505	8.62806	97.3441	97.4526
0.5425	71.4533	-0.1769	8.62089	97.4218	97.4872
0.543	71.4933	-0.1585	8.61373	97.5024	97.541
0.5435	71.5083	-0.2176	8.60659	97.585	97.6158
0.544	71.513	-0.204	8.59944	97.6661	97.7067
0.5445	71.5104	-0.2371	8.59232	97.7401	97.8032
0.545	71.5298	-0.2073	8.58521	97.8014	97.8924
0.5455	71.5526	-0.2569	8.57811	97.8467	97.9638
0.546	71.5479	-0.2478	8.57101	97.8768	98.0125
0.5465	71.5532	-0.3649	8.56394	97.8966	98.0409
0.547	71.5933	-0.3366	8.55687	97.9133	98.0564
0.5475	71.629	-0.4115	8.54982	97.9336	98.0678
0.548	71.6632	-0.3508	8.54278	97.9617	98.0815
0.5485	71.6289	-0.4257	8.53574	97.9977	98.1
0.549	71.595	-0.2333	8.52873	98.038	98.1221
0.5495	71.6195	-0.2052	8.52172	98.0777	98.1456
0.55	71.652	-0.2051	8.51473	98.1123	98.1695
0.5505	71.6957	-0.3639	8.50773	98.1401	98.1955
0.551	71.6903	-0.3628	8.50076	98.1626	98.2271
0.5515	71.7105	-0.2772	8.4938	98.1833	98.2679
0.552	71.7416	-0.1884	8.48685	98.2067	98.3187
0.5525	71.7273	-0.2002	8.47991	98.2362	98.3765
0.553	71.7311	-0.2081	8.47298	98.273	98.4358
0.5535	71.6994	-0.2699	8.46607	98.3157	98.4897
0.554	71.6999	-0.2789	8.45916	98.3609	98.533
0.5545	71.6912	-0.3189	8.45226	98.4042	98.5637
0.555	71.7203	-0.299	8.44538	98.4414	98.5833
0.5555	71.7693	-0.3018	8.43851	98.4692	98.5956
0.556	71.7906	-0.2522	8.43165	98.4857	98.6048
0.5565	71.7928	-0.2166	8.42481	98.4909	98.615
0.557	71.7755	-0.1458	8.41796	98.4862	98.6288
0.5575	71.7624	-0.2053	8.41114	98.4745	98.648
0.558	71.7704	-0.2305	8.40432	98.4593	98.6736
0.5585	71.7843	-0.3158	8.39752	98.444	98.7054
0.559	71.7937	-0.3275	8.39072	98.4312	98.7421
0.5595	71.7874	-0.3112	8.38394	98.4226	98.7806
0.56	71.8118	-0.3022	8.37717	98.4189	98.8161
0.5605	71.8544	-0.2231	8.37041	98.4206	98.8438
0.561	71.8872	-0.1881	8.36365	98.4281	98.8601
0.5615	71.8906	-0.1921	8.35691	98.442	98.8647
0.562	71.8621	-0.2149	8.35019	98.4631	98.8608
0.5625	71.8486	-0.3038	8.34347	98.4914	98.8542
0.563	71.8374	-0.2106	8.33677	98.5256	98.8506
0.5635	71.867	-0.1493	8.33006	98.5631	98.8536
0.564	71.8678	-0.0669	8.32338	98.5999	98.8629
0.5645	71.8936	-0.1616	8.31671	98.6324	98.8746
0.565	71.898	-0.3182	8.31004	98.6575	98.8828
0.5655	71.9166	-0.4056	8.30339	98.6744	98.8819
0.566	71.9213	-0.3809	8.29674	98.6839	98.869
0.5665	71.9099	-0.3768	8.29011	98.6873	98.8438
0.567	71.8884	-0.3563	8.28349	98.6859	98.8086
0.5675	71.8782	-0.3847	8.27688	98.6793	98.767
0.568	71.9052	-0.3648	8.27028	98.6657	98.7228
0.5685	71.9373	-0.3943	8.26369	98.6425	98.6801
0.569	71.9627	-0.3902	8.25711	98.6084	98.6434
0.5695	71.9979	-0.4354	8.25054	98.5637	98.618
0.57	71.9865	-0.4089	8.24398	98.5118	98.6094
0.5705	71.9738	-0.4216	8.23744	98.4578	98.6218
0.571	71.9526	-0.3607	8.2309	98.4073	98.6557
0.5715	71.9733	-0.3667	8.22437	98.3649	98.7069
0.572	71.9827	-0.3172	8.21785	98.3327	98.7667
0.5725	72.0042	-0.3565	8.21135	98.3104	98.8242
0.573	72.0238	-0.3453	8.20485	98.2958	98.8693
0.5735	72.0287	-0.4219	8.19837	98.286	98.8963
0.574	71.9819	-0.3757	8.19189	98.2784	98.9055
0.5745	71.9827	-0.3738	8.18542	98.2712	98.9015
0.575	72.0126	-0.3019	8.17897	98.2636	98.8912
0.5755	72.0537	-0.3065	8.17253	98.2555	98.88
0.576	72.0546	-0.3024	8.16609	98.2476	98.8694
0.5765	72.0231	-0.3057	8.15966	98.2411	98.8576
0.577	72.0327	-0.3536	8.15325	98.2379	98.8409
0.5775	72.0614	-0.3609	8.14685	98.2403	98.8176
0.578	72.0945	-0.355	8.14045	98.2503	98.7891
0.5785	72.1169	-0.3205	8.13406	98.269	98.7609
0.579	72.1191	-0.3275	8.12769	98.2951	98.7399
0.5795	72.1461	-0.3309	8.12133	98.3251	98.7316
0.58	72.1475	-0.2744	8.11497	98.3542	98.7376
0.5805	72.1458	-0.2061	8.10862	98.3774	98.755
0.581	72.1447	-0.3128	8.10229	98.3913	98.7779
0.5815	72.1718	-0.3327	8.09597	98.3956	98.8
0.582	72.1599	-0.4354	8.08965	98.3932	98.8173
0.5825	72.1556	-0.2912	8.08334	98.3884	98.8295
0.583	72.1341	-0.3108	8.07705	98.3855	98.8389
0.5835	72.1918	-0.3175	8.07076	98.3868	98.8492
0.584	72.2133	-0.3994	8.06449	98.3918	98.8628
0.5845	72.2252	-0.3919	8.05822	98.3978	98.8799
0.585	72.2191	-0.3881	8.05196	98.4017	98.8986
0.5855	72.2166	-0.3892	8.04572	98.4014	98.9163
0.586	72.215	-0.4168	8.03948	98.3971	98.9305
0.5865	72.2161	-0.3917	8.03326	98.3904	98.9399
0.587	72.2522	-0.4118	8.02704	98.3833	98.9435
0.5875	72.2617	-0.3876	8.02083	98.3765	98.9409
0.588	72.2776	-0.3955	8.01463	98.3686	98.9316
0.5885	72.234	-0.3795	8.00844	98.3561	98.9155
0.589	72.2633	-0.5008	8.00226	98.3355	98.8939
0.5895	72.2449	-0.5585	7.99609	98.3046	98.87
0.59	72.292	-0.5239	7.98993	98.2641	98.8486
0.5905	72.2847	-0.3733	7.98378	98.218	98.8341
0.591	72.2978	-0.3187	7.97764	98.1718	98.8288
0.5915	72.293	-0.3091	7.97151	98.1313	98.8313
0.592	72.3028	-0.3457	7.96539	98.1	98.8364
0.5925	72.3164	-0.4255	7.95927	98.0788	98.8372
0.593	72.3271	-0.4968	7.95317	98.0653	98.8279
0.5935	72.3217	-0.5555	7.94707	98.0557	98.8071
0.594	72.342	-0.5094	7.94099	98.0455	98.7785
0.5945	72.3182	-0.5333	7.93491	98.0315	98.7495
0.595	72.35	-0.4919	7.92885	98.0124	98.7278
0.5955	72.366	-0.4967	7.92279	97.989	98.7177
0.596	72.3958	-0.5164	7.91674	97.964	98.7182
0.5965	72.4035	-0.5791	7.9107	97.942	98.724
0.597	72.3842	-0.5663	7.90468	97.9286	98.7285
0.5975	72.4171	-0.4879	7.89865	97.9296	98.7274
0.598	72.4182	-0.4847	7.89264	97.95	98.7206
0.5985	72.4007	-0.5586	7.88664	97.9921	98.7124
0.599	72.3788	-0.5392	7.88065	98.0545	98.7087
0.5995	72.3579	-0.4817	7.87466	98.1312	98.714
0.6	72.4234	-0.411	7.86869	98.2128	98.7291
0.6005	72.4576	-0.5124	7.86272	98.2882	98.7506
0.601	72.4894	-0.5634	7.85677	98.3484	98.7736
0.6015	72.4794	-0.5683	7.85082	98.3887	98.7942
0.602	72.47	-0.5903	7.84488	98.4096	98.8117
0.6025	72.4746	-0.5151	7.83895	98.4163	98.8285
0.603	72.5053	-0.4847	7.83303	98.4159	98.8482
0.6035	72.5223	-0.4694	7.82712	98.4154	98.8728
0.604	72.5416	-0.527	7.82121	98.4189	98.9012
0.6045	72.5105	-0.5309	7.81532	98.4269	98.9292
0.605	72.5175	-0.481	7.80944	98.4372	98.952
0.6055	72.496	-0.5157	7.80356	98.4458	98.9667
0.606	72.5161	-0.5182	7.79769	98.449	98.9739
0.6065	72.4973	-0.498	7.79183	98.4439	98.9774
0.607	72.5212	-0.4353	7.78599	98.4289	98.9818
0.6075	72.5573	-0.4801	7.78015	98.4033	98.9893
0.608	72.5694	-0.5009	7.77431	98.3669	98.9984
0.6085	72.5803	-0.5169	7.76849	98.3203	99.0037
0.609	72.5656	-0.4616	7.76267	98.2647	98.9993
0.6095	72.61	-0.4796	7.75687	98.2029	98.9818
0.61	72.6109	-0.4322	7.75107	98.1387	98.9529
0.6105	72.6093	-0.48	7.74528	98.0762	98.919
0.611	72.5814	-0.4308	7.7395	98.0186	98.8885
0.6115	72.5869	-0.4626	7.73373	97.9671	98.8674
0.612	72.5922	-0.4071	7.72797	97.9203	98.857
0.6125	72.6121	-0.373	7.72221	97.8749	98.8534
0.613	72.6115	-0.3805	7.71647	97.8268	98.8496
0.6135	72.6026	-0.4463	7.71073	97.7726	98.8392
0.614	72.6476	-0.4914	7.705	97.7103	98.8191
0.6145	72.6586	-0.4835	7.69928	97.6399	98.7903
0.615	72.6916	-0.5329	7.69357	97.5619	98.7564
0.6155	72.6372	-0.5116	7.68787	97.4764	98.7199
0.616	72.681	-0.5609	7.68217	97.3823	98.6802
0.6165	72.6914	-0.466	7.67649	97.2772	98.633
0.617	72.7317	-0.5126	7.67081	97.158	98.5726
0.6175	72.7227	-0.4525	7.66514	97.0229	98.4954
0.618	72.7255	-0.4505	7.65948	96.8716	98.4024
0.6185	72.7201	-0.4091	7.65383	96.7065	98.3005
0.619	72.7138	-0.4774	7.64818	96.5316	98.1995
0.6195	72.6799	-0.4506	7.64254	96.3523	98.1083
0.62	72.6928	-0.4774	7.63692	96.1739	98.0313
0.6205	72.7069	-0.3937	7.6313	96.0015	97.9669
0.621	72.7487	-0.4143	7.62568	95.8397	97.9086
0.6215	72.7733	-0.3802	7.62008	95.693	97.848
0.622	72.7941	-0.5496	7.61449	95.5653	97.7791
0.6225	72.8044	-0.6222	7.6089	95.4597	97.7001
0.623	72.7614	-0.7253	7.60333	95.3772	97.6131
0.6235	72.7404	-0.6265	7.59775	95.3158	97.5221
0.624	72.7301	-0.6715	7.59219	95.2709	97.4302
0.6245	72.7527	-0.65	7.58664	95.2359	97.3379
0.625	72.7902	-0.644	7.58109	95.2043	97.244
0.6255	72.8007	-0.5615	7.57555	95.1711	97.148
0.626	72.7978	-0.507	7.57002	95.1346	97.052
0.6265	72.768	-0.4854	7.5645	95.0958	96.9612
0.627	72.757	-0.4634	7.55899	95.0571	96.8825
0.6275	72.763	-0.4493	7.55348	95.0207	96.8217
0.628	72.8047	-0.4176	7.54798	94.9877	96.7816
0.6285	72.8326	-0.3586	7.5425	94.9573	96.7608
0.629	72.8415	-0.4172	7.53702	94.9273	96.7545
0.6295	72.8248	-0.5073	7.53154	94.8957	96.7571
0.63	72.8491	-0.5236	7.52607	94.8608	96.7635
0.6305	72.8763	-0.4212	7.52062	94.8225	96.7705
0.631	72.8884	-0.3595	7.51517	94.7814	96.7761
0.6315	72.8765	-0.4004	7.50973	94.7385	96.7782
0.632	72.8686	-0.523	7.50429	94.6943	96.7732
0.6325	72.838	-0.5846	7.49887	94.6483	96.7558
0.633	72.8603	-0.5545	7.49345	94.599	96.7199
0.6335	72.8734	-0.501	7.48804	94.5441	96.6603
0.634	72.9113	-0.4901	7.48263	94.4809	96.5756
0.6345	72.8736	-0.5405	7.47724	94.4069	96.4688
0.635	72.8987	-0.5699	7.47185	94.3197	96.3479
0.6355	72.9047	-0.5307	7.46648	94.2179	96.2218
0.636	72.9465	-0.597	7.4611	94.1012	96.0968
0.6365	72.9209	-0.5598	7.45574	93.9705	95.974
0.637	72.9064	-0.5843	7.45038	93.8279	95.85
0.6375	72.922	-0.4959	7.44504	93.6763	95.7205
0.638	72.9347	-0.4742	7.43969	93.5197	95.5828
0.6385	72.9444	-0.566	7.43436	93.3621	95.4372
0.639	72.916	-0.5506	7.42903	93.2076	95.2857
0.6395	72.9712	-0.6219	7.42372	93.0598	95.1308
0.64	73.0119	-0.5607	7.4184	92.921	94.9737
0.6405	73.0544	-0.5852	7.4131	92.7919	94.814
0.641	73.0279	-0.568	7.40781	92.672	94.6514
0.6415	72.9944	-0.5591	7.40252	92.5602	94.4868
0.642	72.9415	-0.5555	7.39724	92.4559	94.3243
0.6425	72.9568	-0.6226	7.39197	92.3586	94.1704
0.643	73.0083	-0.678	7.3867	92.2688	94.0326
0.6435	73.0471	-0.7259	7.38145	92.1864	93.9164
0.644	73.0359	-0.7063	7.3762	92.1114	93.8239
0.6445	73.0093	-0.6324	7.37095	92.0436	93.7544
0.645	72.9889	-0.6365	7.36572	91.9847	93.7071
0.6455	72.9865	-0.6357	7.36049	91.9396	93.6849
0.646	72.9995	-0.6072	7.35527	91.9181	93.6968
0.6465	73.0207	-0.6121	7.35006	91.934	93.7565
0.647	73.0179	-0.6319	7.34485	92.0016	93.8764
0.6475	73.009	-0.7031	7.33965	92.1297	94.0592
0.648	72.9789	-0.6667	7.33446	92.3156	94.2914
0.6485	72.9436	-0.6104	7.32928	92.5444	94.5461
0.649	72.9353	-0.5434	7.3241	92.7944	94.7933
0.6495	72.9665	-0.5534	7.31894	93.0459	95.013
0.65	72.9842	-0.5765	7.31377	93.2865	95.2003
0.6505	72.9902	-0.5637	7.30862	93.5122	95.3639
0.651	73.0429	-0.4828	7.30347	93.7249	95.5195
0.6515	73.1198	-0.4918	7.29833	93.9292	95.6819
0.652	73.1317	-0.5334	7.2932	94.1298	95.8602
0.6525	73.105	-0.6464	7.28808	94.3304	96.0541
0.653	73.0814	-0.6565	7.28296	94.5329	96.2549
0.6535	73.0907	-0.6598	7.27785	94.7378	96.4515
0.654	73.0957	-0.6739	7.27274	94.9439	96.6356
0.6545	73.1002	-0.6124	7.26765	95.1479	96.8063
0.655	73.0929	-0.528	7.26255	95.3438	96.9669
0.6555	73.1155	-0.524	7.25747	95.5239	97.1204
0.656	73.0854	-0.535	7.2524	95.6813	97.2645
0.6565	73.1076	-0.6592	7.24733	95.8123	97.3926
0.657	73.0795	-0.6402	7.24227	95.9186	97.4975
0.6575	73.1154	-0.6653	7.23721	96.0066	97.576
0.658	73.1515	-0.5825	7.23217	96.0862	97.6315
0.6585	73.1488	-0.6345	7.22713	96.1673	97.6733
0.659	73.1546	-0.653	7.2221	96.257	97.714
0.6595	73.1121	-0.7258	7.21707	96.3563	97.7641
0.66	73.1527	-0.6335	7.21205	96.4596	97.8275
0.6605	73.1491	-0.6146	7.20704	96.5579	97.8999
0.661	73.1977	-0.6499	7.20204	96.6435	97.9724
0.6615	73.1702	-0.717	7.19704	96.7144	98.0371
0.662	73.1976	-0.7149	7.19205	96.7753	98.0918
0.6625	73.1776	-0.7287	7.18706	96.8346	98.141
0.663	73.2089	-0.7494	7.18209	96.9016	98.1925
0.6635	73.2105	-0.7343	7.17712	96.9828	98.2536
0.664	73.2143	-0.7054	7.17215	97.0797	98.3268
0.6645	73.2219	-0.7145	7.16719	97.1883	98.4072
0.665	73.2281	-0.7169	7.16225	97.3012	98.4844
0.6655	73.2083	-0.7361	7.1573	97.4118	98.5484
0.666	73.2188	-0.5648	7.15236	97.5183	98.5958
0.6665	73.2056	-0.5553	7.14744	97.6232	98.6315
0.667	73.212	-0.4907	7.14252	97.7305	98.6637
0.6675	73.1839	-0.6088	7.1376	97.8418	98.699
0.668	73.1904	-0.5838	7.13269	97.9547	98.7386
0.6685	73.1965	-0.5359	7.12779	98.0641	98.7793
0.669	73.2027	-0.6477	7.12289	98.1644	98.8161
0.6695	73.1695	-0.6657	7.11801	98.2523	98.847
0.67	73.1969	-0.7766	7.11312	98.3277	98.8738
0.6705	73.1826	-0.7075	7.10825	98.3928	98.9024
0.671	73.2287	-0.7258	7.10338	98.4493	98.9387
0.6715	73.2171	-0.7251	7.09852	98.4966	98.9845
0.672	73.2743	-0.6431	7.09366	98.5308	99.0363
0.6725	73.3097	-0.602	7.08881	98.5466	99.086
0.673	73.3387	-0.5143	7.08397	98.5393	99.1253
0.6735	73.3017	-0.5569	7.07913	98.5069	99.1496
0.674	73.2606	-0.6579	7.07431	98.4504	99.1599
0.6745	73.2751	-0.7267	7.06948	98.3724	99.163
0.675	73.3107	-0.7155	7.06467	98.2752	99.1678
0.6755	73.3402	-0.6819	7.05986	98.1594	99.18
0.676	73.3052	-0.6434	7.05506	98.0248	99.1976
0.6765	73.3433	-0.72	7.05026	97.8731	99.2088
0.677	73.3473	-0.8136	7.04547	97.712	99.198
0.6775	73.3702	-0.8728	7.04069	97.5544	99.1563
0.678	73.3029	-0.8476	7.03591	97.4146	99.0887
0.6785	73.2764	-0.8027	7.03114	97.3016	99.0108
0.679	73.2713	-0.7062	7.02637	97.2177	98.9396
0.6795	73.2819	-0.5557	7.02162	97.1598	98.8865
0.68	73.2942	-0.4593	7.01687	97.1229	98.8551
0.6805	73.2856	-0.5629	7.01213	97.1023	98.8422
0.681	73.3304	-0.6555	7.00738	97.0951	98.8417
0.6815	73.3556	-0.5538	7.00265	97.0997	98.8479
0.682	73.3727	-0.4722	6.99793	97.1132	98.8581
0.6825	73.3482	-0.4726	6.99321	97.1291	98.8713
0.683	73.3353	-0.6029	6.9885	97.134	98.8863
0.6835	73.2772	-0.65	6.98379	97.1068	98.8972
0.684	73.3146	-0.6201	6.97909	97.0202	98.891
0.6845	73.2652	-0.6664	6.9744	96.8471	98.8482
0.685	73.3333	-0.6116	6.96971	96.5699	98.7488
0.6855	73.2921	-0.6977	6.96503	96.193	98.5824
0.686	73.3023	-0.6219	6.96036	95.7469	98.3558
0.6865	73.2897	-0.6688	6.95569	95.2778	98.0926
0.687	73.2898	-0.5881	6.95103	94.8279	97.8207
0.6875	73.3498	-0.6414	6.94637	94.4195	97.5598
0.688	73.3448	-0.6347	6.94172	94.0532	97.3153
0.6885	73.3457	-0.6415	6.93708	93.7172	97.0826
0.689	73.3255	-0.6501	6.93244	93.3977	96.8541
0.6895	73.3381	-0.5956	6.92781	93.0869	96.6264
0.69	73.3886	-0.6574	6.92318	92.7864	96.4037
0.6905	73.4319	-0.5362	6.91857	92.5077	96.1978
0.691	73.4533	-0.5592	6.91396	92.2689	96.0246
0.6915	73.4214	-0.5014	6.90935	92.0877	95.8965
0.692	73.3968	-0.6765	6.90475	91.9735	95.8155
0.6925	73.3867	-0.6957	6.90015	91.9228	95.7711
0.693	73.4184	-0.7977	6.89557	91.9216	95.7452
0.6935	73.4349	-0.758	6.89099	91.9499	95.7188
0.694	73.471	-0.9005	6.88641	91.9861	95.6747
0.6945	73.4634	-0.7395	6.88184	92.0045	95.5953
0.695	73.483	-0.7025	6.87728	91.9708	95.4552
0.6955	73.466	-0.5182	6.87272	91.8396	95.2191
0.696	73.4869	-0.6371	6.86816	91.5687	94.8526
0.6965	73.4574	-0.7001	6.86362	91.154	94.3535
0.697	73.4403	-0.8161	6.85908	90.6538	93.7748
0.6975	73.4059	-0.7001	6.85455	90.1583	93.1987
0.698	73.4098	-0.6964	6.85002	89.7291	92.6823
0.6985	73.4483	-0.7272	6.8455	89.3768	92.2357
0.699	73.4571	-0.7897	6.84098	89.0805	91.8382
0.6995	73.4192	-0.6986	6.83648	88.8122	91.4617
0.7	73.4033	-0.5898	6.83197	88.5518	91.0855
0.7005	73.4049	-0.5663	6.82747	88.292	90.7033
0.701	73.4347	-0.5794	6.82298	88.0372	90.3234
0.7015	73.4481	-0.68	6.8185	87.7977	89.9628
0.702	73.4845	-0.676	6.81402	87.5813	89.6374
0.7025	73.5249	-0.8302	6.80954	87.388	89.3532
0.703	73.4948	-0.7979	6.80507	87.2089	89.102
0.7035	73.4915	-0.9553	6.80061	87.0295	88.8618
0.704	73.4849	-0.858	6.79616	86.8359	88.6024
0.7045	73.5104	-0.8461	6.7917	86.6241	88.2985
0.705	73.5027	-0.7669	6.78726	86.4053	87.9479
0.7055	73.4618	-0.6435	6.78282	86.2007	87.5769
0.706	73.4693	-0.6559	6.77839	86.0258	87.2239
0.7065	73.4588	-0.6516	6.77396	85.8813	86.9149
0.707	73.4842	-0.6954	6.76954	85.7566	86.6548
0.7075	73.4833	-0.5461	6.76512	85.6388	86.4342
0.708	73.455	-0.4501	6.76071	85.5186	86.2395
0.7085	73.4586	-0.5427	6.75631	85.3929	86.0598
0.709	73.4421	-0.5775	6.75191	85.2637	85.8886
0.7095	73.5007	-0.6068	6.74752	85.136	85.7241
0.71	73.5016	-0.5915	6.74313	85.0144	85.566
0.7105	73.5428	-0.5108	6.73875	84.9006	85.4124
0.711	73.5309	-0.5317	6.73437	84.7916	85.2562
0.7115	73.5424	-0.4832	6.73	84.6807	85.0833
0.712	73.5029	-0.6227	6.72564	84.56	84.8747
0.7125	73.4603	-0.5922	6.72128	84.4255	84.6151
0.713	73.4923	-0.6601	6.71692	84.2813	84.3061
0.7135	73.5221	-0.6328	6.71258	84.1392	83.9737
0.714	73.5579	-0.7715	6.70824	84.011	83.6575
0.7145	73.535	-0.6357	6.7039	83.8998	83.3879
0.715	73.5516	-0.6523	6.69957	83.7989	83.1726
0.7155	73.5524	-0.5637	6.69524	83.6965	82.9998
0.716	73.5903	-0.6997	6.69092	83.5817	82.847
0.7165	73.5355	-0.8029	6.68661	83.4498	82.6897
0.717	73.5836	-0.8495	6.6823	83.3056	82.5094
0.7175	73.5558	-0.8448	6.678	83.1633	82.3004
0.718	73.555	-0.664	6.6737	83.0404	82.0724
0.7185	73.5146	-0.5921	6.66941	82.9475	81.8442
0.719	73.4967	-0.6112	6.66512	82.8834	81.6323
0.7195	73.5519	-0.8163	6.66084	82.8371	81.4428
0.72	73.5933	-0.8622	6.65657	82.7923	81.2713
0.7205	73.61	-0.76	6.6523	82.7311	81.1061
0.721	73.6206	-0.6643	6.64803	82.6333	80.9312
0.7215	73.6157	-0.8372	6.64378	82.4792	80.7314
0.722	73.5955	-0.983	6.63952	82.2613	80.5006
0.7225	73.5509	-0.9791	6.63527	82.0032	80.2529
0.723	73.5618	-0.9557	6.63103	81.7592	80.0194
0.7235	73.5575	-0.813	6.6268	81.576	79.8241
0.724	73.5789	-0.864	6.62256	81.4624	79.6673
0.7245	73.5496	-0.726	6.61834	81.4008	79.5347
0.725	73.5356	-0.8939	6.61412	81.3712	79.4129
0.7255	73.495	-0.7162	6.6099	81.3596	79.2948
0.726	73.4932	-0.6758	6.60569	81.3573	79.1782
0.7265	73.5319	-0.6953	6.60148	81.3571	79.0635
0.727	73.5814	-0.9142	6.59729	81.3508	78.9511
0.7275	73.5697	-0.7921	6.59309	81.3292	78.8387
0.728	73.6049	-0.6336	6.5889	81.2841	78.7199
0.7285	73.5944	-0.5822	6.58472	81.2118	78.5848
0.729	73.5975	-0.7644	6.58054	81.116	78.4233
0.7295	73.6074	-0.6206	6.57637	81.0077	78.2313
0.73	73.6322	-0.619	6.5722	80.9003	78.0166
0.7305	73.6574	-0.6063	6.56804	80.8034	77.7976
0.731	73.6209	-0.7859	6.56388	80.7192	77.596
0.7315	73.5744	-0.8376	6.55973	80.6454	77.4266
0.732	73.5435	-0.7219	6.55558	80.5803	77.295
0.7325	73.5255	-0.8264	6.55144	80.5248	77.1996
0.733	73.5455	-0.7533	6.5473	80.4818	77.1351
0.7335	73.5601	-0.6564	6.54318	80.4532	77.0947
0.734	73.5934	-0.4257	6.53905	80.4382	77.0703
0.7345	73.5813	-0.5137	6.53493	80.432	77.0525
0.735	73.5922	-0.6697	6.53081	80.4271	77.0316
0.7355	73.5527	-0.8724	6.5267	80.4159	76.9993
0.736	73.5847	-0.6965	6.5226	80.3937	76.9512
0.7365	73.5585	-0.5439	6.5185	80.3619	76.8879
0.737	73.5631	-0.3513	6.5144	80.3275	76.815
0.7375	73.5521	-0.4692	6.51031	80.3012	76.7406
0.738	73.5528	-0.6797	6.50623	80.2942	76.6715
0.7385	73.5702	-1.0618	6.50215	80.3135	76.6082
0.739	73.5828	-1.0462	6.49808	80.3577	76.541
0.7395	73.6268	-1.1267	6.49401	80.4137	76.4479
0.74	73.6886	-0.8325	6.48995	80.4594	76.3056
0.7405	73.7071	-0.829	6.48589	80.4785	76.1127
0.741	73.7128	-0.6138	6.48183	80.474	75.8987
0.7415	73.7134	-0.5778	6.47778	80.4622	75.7001
0.742	73.6945	-0.3746	6.47374	80.4558	75.5342
0.7425	73.6739	-0.4804	6.4697	80.4574	75.3984
0.743	73.5951	-0.5285	6.46567	80.463	75.2818
0.7435	73.5826	-0.7646	6.46164	80.4669	75.1736
0.744	73.5744	-0.7528	6.45762	80.4646	75.0663
0.7445	73.6315	-0.8334	6.4536	80.4544	74.9578
0.745	73.6305	-0.826	6.44958	80.4375	74.851
0.7455	73.6168	-0.8398	6.44557	80.4173	74.7525
0.746	73.6358	-0.851	6.44157	80.3979	74.6702
0.7465	73.6603	-0.9185	6.43757	80.3823	74.6094
0.747	73.728	-0.9621	6.43358	80.371	74.5713
0.7475	73.6789	-0.8232	6.42959	80.3623	74.5519
0.748	73.6342	-0.6308	6.42561	80.3536	74.5432
0.7485	73.5951	-0.7067	6.42163	80.3441	74.5358
0.749	73.6344	-0.8382	6.41766	80.3364	74.5222
0.7495	73.6303	-0.9967	6.41369	80.3342	74.5008
0.75	73.5911	-0.8466	6.40972	80.3378	74.4743
0.7505	73.5983	-0.8875	6.40576	80.3433	74.4439
0.751	73.6808	-0.7892	6.40181	80.3472	74.408
0.7515	73.683	-0.8682	6.39786	80.3482	74.364
0.752	73.6402	-0.7043	6.39392	80.3483	74.311
0.7525	73.6035	-0.5875	6.38998	80.3512	74.2497
0.753	73.6693	-0.4118	6.38604	80.3608	74.1832
0.7535	73.6632	-0.4061	6.38211	80.3799	74.1171
0.754	73.7006	-0.4034	6.37819	80.4074	74.0594
0.7545	73.6593	-0.6469	6.37427	80.4378	74.018
0.755	73.7001	-0.8394	6.37035	80.4633	73.9971
0.7555	73.6472	-1.0454	6.36644	80.4782	73.9959
0.756	73.6408	-0.9259	6.36253	80.4816	74.0094
0.7565	73.6713	-0.9757	6.35863	80.4782	74.0309
0.757	73.6834	-0.8827	6.35474	80.476	74.0533
0.7575	73.7229	-0.9771	6.35085	80.4823	74.0708
0.758	73.6487	-0.8109	6.34696	80.4993	74.0781
0.7585	73.6362	-0.7064	6.34308	80.5219	74.0725
0.759	73.5948	-0.5986	6.3392	80.5405	74.0553
0.7595	73.5964	-0.5923	6.33533	80.5469	74.0309
0.76	73.6308	-0.7162	6.33146	80.5394	74.0057
0.7605	73.6629	-0.7624	6.3276	80.5221	73.9858
0.761	73.6933	-0.8653	6.32374	80.5019	73.9758
0.7615	73.6855	-0.7944	6.31989	80.4855	73.978
0.762	73.6829	-0.8436	6.31604	80.4769	73.9919
0.7625	73.7622	-0.9463	6.31219	80.4769	74.0144
0.763	73.7909	-1.052	6.30835	80.4836	74.0414
0.7635	73.8401	-1.0339	6.30452	80.4943	74.0685
0.764	73.7623	-0.8933	6.30069	80.5073	74.0932
0.7645	73.8067	-1.0515	6.29686	80.5231	74.1155
0.765	73.764	-1.0183	6.29304	80.5438	74.1372
0.7655	73.7324	-0.8716	6.28923	80.5712	74.1604
0.766	73.6701	-1.0515	6.28541	80.6044	74.1855
0.7665	73.6542	-0.9706	6.2816	80.6387	74.2102
0.767	73.6331	-1.0082	6.2778	80.6664	74.2293
0.7675	73.6027	-0.7265	6.27401	80.6806	74.2372
0.768	73.6024	-0.8539	6.27021	80.6777	74.2294
0.7685	73.6401	-0.8504	6.26642	80.6592	74.2046
0.769	73.6486	-0.7872	6.26264	80.6309	74.1648
0.7695	73.6891	-0.6476	6.25886	80.5996	74.1137
0.77	73.7002	-0.7393	6.25509	80.5706	74.0556
0.7705	73.6928	-0.8571	6.25132	80.545	73.9931
0.771	73.629	-1.0874	6.24755	80.5207	73.9271
0.7715	73.64	-1.1337	6.24379	80.494	73.8566
0.772	73.6461	-1.0367	6.24003	80.4631	73.7801
0.7725	73.644	-0.9892	6.23628	80.4289	73.6969
0.773	73.6075	-1.0276	6.23253	80.3958	73.6079
0.7735	73.6018	-0.9391	6.22879	80.3687	73.5161
0.774	73.647	-0.8506	6.22505	80.35	73.4254
0.7745	73.6833	-0.6758	6.22132	80.338	73.3394
0.775	73.7529	-0.9012	6.21758	80.3266	73.2602
0.7755	73.7676	-0.6547	6.21386	80.309	73.1886
0.776	73.7616	-0.6458	6.21014	80.2806	73.1248
0.7765	73.7332	-0.5634	6.20642	80.2414	73.0699
0.777	73.7556	-0.7254	6.20271	80.1957	73.0263
0.7775	73.7513	-0.738	6.199	80.1505	72.998
0.778	73.6475	-0.6741	6.1953	80.1127	72.9881
0.7785	73.6348	-0.8407	6.1916	80.086	72.9964
0.779	73.62	-1.0748	6.18791	80.0692	73.017
0.7795	73.7147	-1.0214	6.18422	80.0576	73.0376
0.78	73.7743	-1.0279	6.18053	80.0469	73.044
0.7805	73.8414	-0.7637	6.17685	80.0366	73.0248
0.781	73.8521	-0.7666	6.17317	80.0309	72.975
0.7815	73.777	-0.7389	6.1695	80.036	72.8956
0.782	73.7373	-0.8291	6.16583	80.0566	72.7916
0.7825	73.6928	-0.9605	6.16217	80.0935	72.6694
0.783	73.7317	-0.8891	6.15851	80.1433	72.5369
0.7835	73.6843	-0.9005	6.15485	80.2007	72.4031
0.784	73.6908	-0.9839	6.1512	80.2615	72.2784
0.7845	73.6126	-1.0142	6.14756	80.325	72.1729
0.785	73.6224	-1.1808	6.14392	80.3939	72.0934
0.7855	73.6321	-1.0504	6.14028	80.4715	72.0423
0.786	73.6608	-1.1277	6.13664	80.5608	72.0171
0.7865	73.7373	-1.1013	6.13302	80.6636	72.0113
0.787	73.8407	-1.2481	6.12939	80.7833	72.0157
0.7875	73.8859	-1.2802	6.12577	80.9273	72.0189
0.788	73.9627	-1.1695	6.12215	81.1091	72.0089
0.7885	73.8956	-1.0644	6.11854	81.3448	71.9764
0.789	73.8968	-0.9959	6.11494	81.641	71.9209
0.7895	73.6749	-1.0342	6.11133	81.98	71.8544
0.79	73.6552	-0.8245	6.10773	82.3213	71.7957
0.7905	73.6213	-0.9479	6.10414	82.6263	71.7581
0.791	73.6733	-0.866	6.10055	82.8796	71.7433
0.7915	73.657	-0.9383	6.09696	83.0887	71.7449
0.792	73.6927	-0.8021	6.09338	83.2733	71.7547
0.7925	73.7044	-1.0179	6.0898	83.4571	71.7657
0.793	73.7188	-1.2732	6.08623	83.6631	71.7731
0.7935	73.6703	-1.1359	6.08266	83.9099	71.7746
0.794	73.6947	-0.8658	6.07909	84.2054	71.7708
0.7945	73.6935	-0.557	6.07553	84.5413	71.7646
0.795	73.6821	-0.9401	6.07197	84.8935	71.7603
0.7955	73.6795	-0.9985	6.06842	85.236	71.762
0.796	73.7175	-1.2079	6.06487	85.5601	71.7733
0.7965	73.7654	-0.9044	6.06133	85.8827	71.7984
0.797	73.8384	-0.933	6.05779	86.2357	71.8429
0.7975	73.794	-0.7351	6.05425	86.6381	71.9118
0.798	73.7489	-0.9991	6.05072	87.0689	72.0043
0.7985	73.7193	-0.9295	6.04719	87.4698	72.1101
0.799	73.7744	-0.941	6.04367	87.7842	72.215
0.7995	73.7367	-0.6136	6.04015	87.9901	72.3099
0.8	73.7045	-0.6205	6.03663	88.0972	72.3946
0.8005	73.6864	-0.8921	6.03312	88.1263	72.4751
0.801	73.7247	-1.1309	6.02961	88.0947	72.5582
0.8015	73.7352	-1.0017	6.02611	88.0125	72.6483
0.802	73.7752	-0.717	6.02261	87.8841	72.7454
0.8025	73.8574	-0.6362	6.01911	87.7129	72.8447
0.803	73.8886	-0.9113	6.01562	87.5036	72.9386
0.8035	73.8288	-0.902	6.01213	87.2635	73.0199
0.804	73.741	-0.6773	6.00865	86.9988	73.0855
0.8045	73.6911	-0.5531	6.00517	86.7113	73.1381
0.805	73.7729	-0.4756	6.00169	86.3958	73.1853
0.8055	73.8133	-0.5954	5.99822	86.0416	73.2363
0.806	73.8816	-0.6207	5.99476	85.638	73.2973
0.8065	73.7877	-0.892	5.9913	85.1811	73.3682
0.807	73.8276	-0.9431	5.98784	84.6791	73.4396
0.8075	73.8166	-0.957	5.98438	84.1529	73.4951
0.808	73.8703	-0.9659	5.98093	83.6268	73.5179
0.8085	73.8457	-0.8765	5.97748	83.1182	73.4986
0.809	73.789	-0.634	5.97404	82.6329	73.4388
0.8095	73.8129	-0.541	5.9706	82.1702	73.3479
0.81	73.821	-0.7213	5.96716	81.7297	73.2378
0.8105	73.8396	-1.0594	5.96373	81.3148	73.1194
0.811	73.7852	-1.1766	5.96031	80.9304	73.0005
0.8115	73.7681	-1.11	5.95688	80.5777	72.8862
0.812	73.8079	-1.1038	5.95346	80.2488	72.7784
0.8125	73.8244	-1.0437	5.95005	79.9236	72.6751
0.813	73.8655	-0.8523	5.94664	79.5724	72.5709
0.8135	73.8391	-0.5943	5.94323	79.1675	72.4576
0.814	73.8791	-0.6493	5.93982	78.7065	72.3281
0.8145	73.8328	-0.7196	5.93642	78.2302	72.182
0.815	73.8366	-0.9339	5.93303	77.8054	72.0278
0.8155	73.827	-0.831	5.92964	77.479	71.8782
0.816	73.7961	-1.1764	5.92625	77.251	71.7422
0.8165	73.8226	-1.2269	5.92286	77.0893	71.6234
0.817	73.7886	-1.3341	5.91948	76.9562	71.5224
0.8175	73.926	-1.0602	5.91611	76.8228	71.4385
0.818	73.8891	-0.9275	5.91273	76.6722	71.3714
0.8185	73.9805	-0.8621	5.90936	76.4973	71.3206
0.819	74.0111	-0.9742	5.906	76.2983	71.2861
0.8195	74.0583	-1.2077	5.90264	76.079	71.2685
0.82	74.0029	-1.3084	5.89928	75.8449	71.2678
0.8205	73.8631	-0.9715	5.89592	75.6021	71.2833
0.821	73.926	-0.6211	5.89257	75.3582	71.3108
0.8215	74.0258	-0.4138	5.88923	75.1262	71.342
0.822	74.0728	-0.6844	5.88589	74.9253	71.3664
0.8225	74.0065	-0.7795	5.88255	74.7738	71.3767
0.823	74.0653	-0.8883	5.87921	74.6779	71.3732
0.8235	74.0989	-0.9019	5.87588	74.6274	71.3628
0.824	74.1249	-0.9242	5.87256	74.6016	71.3552
0.8245	74.0735	-1.1761	5.86923	74.5785	71.3591
0.825	74.1354	-0.9725	5.86591	74.5417	71.3798
0.8255	74.2967	-0.9125	5.8626	74.484	71.4182
0.826	74.3292	-0.6411	5.85928	74.4079	71.4701
0.8265	74.2825	-0.7303	5.85597	74.3223	71.5276
0.827	74.1415	-0.7525	5.85267	74.2369	71.5813
0.8275	73.9903	-0.7325	5.84937	74.158	71.6227
0.828	74.0411	-0.7174	5.84607	74.086	71.6457
0.8285	73.9682	-0.6939	5.84278	74.0155	71.6463
0.829	74.1595	-0.5455	5.83949	73.9371	71.6217
0.8295	74.2467	-0.6622	5.8362	73.8399	71.5698
0.83	74.3567	-0.561	5.83292	73.7164	71.4907
0.8305	74.3368	-0.3435	5.82964	73.5689	71.3899
0.831	74.2942	-0.6369	5.82637	73.4135	71.2813
0.8315	74.262	-0.5707	5.82309	73.2731	71.1821
0.832	74.3248	-0.8527	5.81983	73.1598	71.102
0.8325	74.2967	-0.0434	5.81656	73.067	71.0372
0.833	74.4172	0.0056	5.8133	72.9792	70.977
0.8335	74.5225	0.3186	5.81005	72.8835	70.9118
0.834	74.7133	-0.1482	5.80679	72.7749	70.8363
0.8345	74.9016	-0.5663	5.80354	72.6545	70.7491
0.835	74.8072	-0.9004	5.8003	72.5268	70.6514
0.8355	74.5271	-0.6725	5.79705	72.396	70.5455
0.836	74.5357	-0.4017	5.79382	72.2643	70.4338
0.8365	74.2859	-0.6549	5.79058	72.1303	70.3179
0.837	74.348	-0.7579	5.78735	71.9901	70.198
0.8375	74.4202	-0.5589	5.78412	71.8389	70.0729
0.838	74.7182	-0.1368	5.7809	71.6746	69.941
0.8385	75.104	-0.0655	5.77768	71.5015	69.8029
0.839	74.9423	-0.1207	5.77446	71.3319	69.6639
0.8395	74.8193	0.0541	5.77125	71.1837	69.5358
0.84	74.4659	-0.4366	5.76804	71.0716	69.4324
0.8405	74.4363	-0.118	5.76483	70.9981	69.3627
0.841	74.3701	0.2653	5.76163	70.9533	69.3269
0.8415	74.7854	0.7581	5.75843	70.9247	69.32
0.842	75.107	0.5211	5.75523	70.905	69.337
0.8425	75.6434	0.2241	5.75204	70.8932	69.3761
0.843	75.2546	1.1558	5.74885	70.8908	69.4375
0.8435	75.1679	1.4889	5.74567	70.8974	69.5203
0.844	74.5988	1.1186	5.74249	70.908	69.6212
0.8445	74.5258	0.4152	5.73931	70.9143	69.7338
0.845	74.3187	-0.2706	5.73614	70.908	69.85
0.8455	74.4585	-0.2143	5.73297	70.8853	69.9622
0.846	74.9307	-0.8698	5.7298	70.8495	70.0643
0.8465	74.8872	-0.8655	5.72663	70.8103	70.1511
0.847	74.9111	-0.7379	5.72347	70.7797	70.2177
0.8475	74.771	-0.4959	5.72032	70.765	70.2592
0.848	74.9264	-0.9807	5.71716	70.7632	70.2729
0.8485	75.1609	-1.038	5.71401	70.7613	70.26
0.849	75.1176	-0.5257	5.71087	70.7442	70.2265
0.8495	74.9742	0.0985	5.70772	70.7042	70.1806
0.85	74.9078	0.3411	5.70458	70.6437	70.1294
0.8505	75.0013	-0.1368	5.70145	70.5722	70.0773
0.851	75.0434	-0.4024	5.69831	70.5004	70.0251
0.8515	75.2141	-0.6873	5.69519	70.4359	69.9712
0.852	75.2092	-0.151	5.69206	70.3808	69.9116
0.8525	75.094	0.1444	5.68894	70.3312	69.8409
0.853	75.0248	0.0419	5.68582	70.2792	69.7543
0.8535	75.0078	-0.7027	5.6827	70.2167	69.649
0.854	75.3514	-0.4335	5.67959	70.1398	69.5253
0.8545	75.1188	-0.5	5.67648	70.0503	69.3873
0.855	74.9948	-0.0528	5.67338	69.9541	69.2404
0.8555	74.7493	-0.0864	5.67027	69.8573	69.0899
0.856	74.6052	-0.0685	5.66718	69.7621	68.9386
0.8565	74.5207	-0.0387	5.66408	69.6664	68.787
0.857	74.5584	-0.6063	5.66099	69.5648	68.6331
0.8575	74.8949	-0.7171	5.6579	69.4509	68.4739
0.858	75.1396	-1.1186	5.65482	69.3211	68.3065
0.8585	75.3242	-1.3796	5.65173	69.1772	68.1291
0.859	75.2008	-1.1421	5.64865	69.0286	67.9437
0.8595	75.0245	-1.1936	5.64558	68.8896	67.7561
0.86	74.7664	-0.1909	5.64251	68.7727	67.5744
0.8605	74.6969	-0.1529	5.63944	68.6813	67.4052
0.861	74.6538	-0.033	5.63637	68.609	67.2498
0.8615	74.5295	-0.7827	5.63331	68.5463	67.1052
0.862	74.589	-0.7364	5.63026	68.4862	66.9671
0.8625	74.7096	-0.6498	5.6272	68.427	66.832
0.863	74.9771	-0.1693	5.62415	68.3702	66.6983
0.8635	74.8204	-0.3935	5.6211	68.3178	66.5657
0.864	74.8191	-0.5594	5.61806	68.2702	66.4351
0.8645	74.6509	-0.7878	5.61502	68.2247	66.3078
0.865	74.7315	-0.4413	5.61197	68.1762	66.1847
0.8655	74.8014	-0.3862	5.60894	68.1202	66.0667
0.866	75.0017	-0.2615	5.60591	68.0547	65.9537
0.8665	74.9023	-0.505	5.60288	67.9816	65.8453
0.867	74.6701	-0.3916	5.59986	67.9048	65.7407
0.8675	74.725	0.1264	5.59683	67.8289	65.6397
0.868	74.7734	0.4476	5.59381	67.7564	65.5422
0.8685	74.8805	0.7835	5.5908	67.6877	65.4493
0.869	74.8124	0.377	5.58779	67.621	65.3632
0.8695	74.9866	0.0525	5.58478	67.5543	65.2876
0.87	74.9677	0.5421	5.58177	67.4871	65.2264
0.8705	74.7645	0.6786	5.57877	67.4214	65.182
0.871	74.8153	0.7761	5.57577	67.3603	65.1535
0.8715	74.8678	0.174	5.57277	67.3056	65.1364
0.872	75.1537	-0.2849	5.56978	67.2557	65.1243
0.8725	75.0732	-0.4498	5.56679	67.206	65.111
0.873	74.9593	-0.4809	5.56381	67.1512	65.0924
0.8735	74.8489	-0.0206	5.56082	67.0879	65.0674
0.874	74.9069	-0.1981	5.55784	67.0165	65.0377
0.8745	75.0288	-0.0561	5.55486	66.9416	65.0073
0.875	75.0396	-0.5779	5.55189	66.8705	64.9815
0.8755	75.0247	-0.3807	5.54892	66.8093	64.964
0.876	74.9065	-0.6907	5.54595	66.7605	64.9559
0.8765	74.8786	-0.3248	5.54299	66.7221	64.9546
0.877	74.9826	-0.2862	5.54003	66.6896	64.9555
0.8775	75.0173	-0.2364	5.53707	66.6584	64.9537
0.878	74.685	-0.342	5.53411	66.6262	64.9455
0.8785	74.594	-0.1107	5.53116	66.5936	64.9292
0.879	74.5899	0.0218	5.52822	66.5634	64.9063
0.8795	75.0201	-0.1131	5.52527	66.5386	64.8804
0.88	74.7853	-0.2053	5.52233	66.5202	64.8566
0.8805	74.8621	-0.4942	5.51939	66.5062	64.839
0.881	74.7985	-0.3911	5.51645	66.4925	64.8296
0.8815	75.1149	-0.2447	5.51352	66.4757	64.8279
0.882	75.0367	0.0038	5.51059	66.4549	64.8316
0.8825	74.9463	-0.2847	5.50766	66.4319	64.838
0.883	74.9371	-0.2671	5.50474	66.4101	64.8449
0.8835	75.0734	-0.258	5.50182	66.3926	64.8505
0.884	75.1053	-0.085	5.4989	66.3799	64.8538
0.8845	74.7346	-0.1578	5.49599	66.3696	64.8538
0.885	74.7446	-0.181	5.49308	66.3563	64.8496
0.8855	74.7866	-0.2034	5.49017	66.3343	64.8402
0.886	75.0944	-0.4468	5.48727	66.299	64.8252
0.8865	75.0969	-0.3037	5.48436	66.2495	64.8049
0.887	75.1799	-0.1305	5.48146	66.1888	64.7814
0.8875	75.265	-0.106	5.47857	66.1233	64.758
0.888	75.2424	-0.6957	5.47568	66.0611	64.7396
0.8885	75.1904	-0.7153	5.47279	66.0097	64.7305
0.889	74.963	-0.6208	5.4699	65.9734	64.7335
0.8895	74.9339	-0.4716	5.46702	65.9526	64.7484
0.89	75.1377	-0.6846	5.46414	65.9447	64.7725
0.8905	75.3634	-0.8635	5.46126	65.9459	64.8014
0.891	75.41	-0.4019	5.45838	65.9525	64.8311
0.8915	75.0608	-0.0534	5.45551	65.9614	64.8585
0.892	74.8775	0.037	5.45265	65.9698	64.8816
0.8925	74.7729	-0.3727	5.44978	65.975	64.8998
0.893	74.8628	-0.1208	5.44692	65.975	64.9131
0.8935	74.9871	-0.051	5.44406	65.9691	64.9223
0.894	74.8708	0.0565	5.4412	65.9578	64.9288
0.8945	74.987	-0.2042	5.43835	65.943	64.9348
0.895	74.9453	-0.2449	5.4355	65.9277	64.943
0.8955	74.9684	-0.0354	5.43265	65.9147	64.9564
0.896	74.9472	-0.0796	5.42981	65.9055	64.978
0.8965	74.7995	-0.0855	5.42697	65.9002	65.0092
0.897	74.969	0.1399	5.42413	65.8972	65.0487
0.8975	74.9417	-0.0342	5.42129	65.895	65.0928
0.898	74.9722	-0.02	5.41846	65.8928	65.1355
0.8985	74.859	-0.3625	5.41563	65.8912	65.1719
0.899	74.8189	-0.3614	5.4128	65.8912	65.1997
0.8995	74.9053	-0.4743	5.40998	65.8926	65.2196
0.9	74.9434	-0.4553	5.40716	65.8932	65.2339
0.9005	75.0124	-0.6339	5.40434	65.8898	65.2456
0.901	74.9646	-0.3652	5.40153	65.8789	65.257
0.9015	74.973	-0.4545	5.39871	65.8582	65.2692
0.902	74.8161	0.0187	5.39591	65.8279	65.2823
0.9025	74.9498	-0.1756	5.3931	65.7905	65.2953
0.903	75.1567	-0.181	5.3903	65.7504	65.3067
0.9035	75.2723	-0.6365	5.3875	65.7119	65.3149
0.904	75.2358	-0.5278	5.3847	65.6776	65.3183
0.9045	75.1376	-0.5677	5.38191	65.6474	65.3157
0.905	75.1925	-0.4083	5.37911	65.6189	65.3062
0.9055	75.1323	-0.35	5.37633	65.5888	65.2895
0.906	75.2017	-0.2419	5.37354	65.5543	65.2652
0.9065	75.072	-0.1327	5.37076	65.515	65.233
0.907	75.1399	-0.0884	5.36798	65.4719	65.1929
0.9075	75.0781	-0.2533	5.3652	65.4275	65.1446
0.908	75.0766	-0.1213	5.36242	65.3841	65.0883
0.9085	75.1072	-0.4018	5.35965	65.3435	65.0253
0.909	75.0414	-0.1629	5.35689	65.3064	64.958
0.9095	75.1384	-0.4874	5.35412	65.2723	64.8903
0.91	75.0282	-0.4208	5.35136	65.2403	64.8265
0.9105	74.922	-0.7429	5.3486	65.2092	64.7691
0.911	74.8981	-0.5387	5.34584	65.1781	64.7177
0.9115	74.9668	-0.4138	5.34309	65.1455	64.6692
0.912	75.1935	-0.4807	5.34033	65.1097	64.6193
0.9125	75.2628	-0.5759	5.33759	65.0691	64.5646
0.913	75.3168	-0.5547	5.33484	65.0226	64.5036
0.9135	75.2426	-0.498	5.3321	64.9703	64.4372
0.914	75.0952	-0.3717	5.32936	64.9144	64.3686
0.9145	74.9913	-0.4698	5.32662	64.8586	64.3025
0.915	74.8597	-0.0622	5.32389	64.8075	64.2438
0.9155	74.9383	-0.3297	5.32116	64.7649	64.1957
0.916	74.9132	-0.6516	5.31843	64.7327	64.1589
0.9165	75.0966	-0.8468	5.3157	64.7104	64.1315
0.917	74.9907	-0.8373	5.31298	64.6956	64.1098
0.9175	75.0162	-0.8133	5.31026	64.6851	64.0902
0.918	75.0988	-0.682	5.30754	64.6766	64.0707
0.9185	75.2121	-0.3142	5.30482	64.6683	64.0508
0.919	75.3104	-0.2365	5.30211	64.6594	64.0321
0.9195	75.2287	-0.5505	5.2994	64.6489	64.0169
0.92	75.1344	-0.7313	5.2967	64.6354	64.0073
0.9205	75.1257	-0.413	5.29399	64.6173	64.0039
0.921	74.9478	-0.2502	5.29129	64.5941	64.0058
0.9215	75.0533	-0.1505	5.28859	64.5671	64.0115
0.922	75.0133	-0.4756	5.2859	64.5398	64.0195
0.9225	75.0606	-0.4381	5.28321	64.5174	64.0294
0.923	75.0861	-0.5463	5.28051	64.5046	64.0418
0.9235	75.237	-0.397	5.27783	64.5036	64.058
0.924	75.3083	-0.3077	5.27514	64.5132	64.0786
0.9245	75.2545	-0.1481	5.27246	64.5289	64.1032
0.925	75.1821	-0.0099	5.26978	64.5446	64.1292
0.9255	75.1001	0.1342	5.26711	64.5545	64.1532
0.926	74.9819	0.0695	5.26443	64.5554	64.1711
0.9265	74.9407	0.3406	5.26176	64.5476	64.1796
0.927	75.0387	0.3142	5.25909	64.5334	64.1776
0.9275	75.1727	0.01	5.25643	64.5168	64.1657
0.928	75.1238	-0.3942	5.25376	64.5008	64.1469
0.9285	75.0347	-0.3896	5.25111	64.4866	64.125
0.929	75.0606	-0.1601	5.24845	64.4733	64.1043
0.9295	75.0734	-0.2414	5.24579	64.4585	64.0879
0.93	75.1212	-0.3755	5.24314	64.4399	64.0776
0.9305	75.0543	-0.3094	5.24049	64.4159	64.0733
0.931	75.0406	-0.1129	5.23785	64.3868	64.0736
0.9315	74.9766	-0.0966	5.2352	64.3537	64.0759
0.932	75.0891	-0.307	5.23256	64.3185	64.0777
0.9325	75.0625	-0.4399	5.22992	64.2825	64.0766
0.933	75.1365	-0.4774	5.22728	64.2465	64.0707
0.9335	75.0551	-0.4282	5.22465	64.2108	64.0583
0.934	75.1296	-0.3565	5.22202	64.1757	64.0378
0.9345	75.0775	-0.354	5.21939	64.1414	64.0075
0.935	75.1281	-0.3664	5.21677	64.1077	63.9663
0.9355	75.1151	-0.3104	5.21414	64.0734	63.9135
0.936	75.0226	-0.3707	5.21152	64.0357	63.8501
0.9365	74.9165	-0.4475	5.20891	63.9917	63.7786
0.937	74.9111	-0.6498	5.20629	63.9395	63.7024
0.9375	75.0181	-0.5043	5.20368	63.8798	63.6262
0.938	75.1226	-0.5253	5.20107	63.8169	63.5545
0.9385	75.0804	-0.4511	5.19846	63.7579	63.4915
0.939	75.0998	-0.5392	5.19586	63.7104	63.44
0.9395	75.0421	-0.5707	5.19326	63.6799	63.4013
0.94	75.0577	-0.7183	5.19066	63.6679	63.3751
0.9405	75.1489	-0.7888	5.18806	63.672	63.359
0.941	75.1637	-0.5726	5.18547	63.6865	63.3495
0.9415	75.1765	-0.4714	5.18288	63.7044	63.3423
0.942	75.0295	-0.4683	5.18028	63.7202	63.3334
0.9425	74.9953	-0.4815	5.1777	63.7304	63.3197
0.943	75.015	-0.3829	5.17512	63.7346	63.2998
0.9435	75.0825	-0.4198	5.17254	63.7343	63.2744
0.944	75.0521	-0.372	5.16996	63.7317	63.2462
0.9445	75.0992	-0.4026	5.16738	63.7282	63.2189
0.945	75.0974	-0.2255	5.16481	63.7237	63.1964
0.9455	75.0797	-0.2985	5.16224	63.7171	63.1817
0.946	75.0907	-0.5099	5.15967	63.7072	63.1767
0.9465	75.1163	-0.6489	5.1571	63.6931	63.1821
0.947	75.1538	-0.5993	5.15454	63.6755	63.1972
0.9475	75.1376	-0.4349	5.15198	63.656	63.2206
0.948	75.1205	-0.3819	5.14942	63.6369	63.2503
0.9485	75.1299	-0.5266	5.14686	63.6198	63.2841
0.949	75.0796	-0.2749	5.14431	63.605	63.3199
0.9495	75.0342	-0.6147	5.14176	63.5918	63.3568
0.95	75.0496	-0.5633	5.13921	63.579	63.3939
0.9505	74.9587	-0.7663	5.13667	63.5661	63.4313
0.951	74.9178	-0.5122	5.13412	63.5538	63.4694
0.9515	74.9235	-0.3581	5.13158	63.5439	63.5087
0.952	74.9131	-0.2229	5.12905	63.5386	63.55
0.9525	74.9614	-0.319	5.12651	63.5401	63.5944
0.953	74.9328	-0.4318	5.12398	63.5497	63.643
0.9535	74.9632	-0.4263	5.12145	63.5673	63.6971
0.954	74.9702	-0.2287	5.11892	63.5916	63.7572
0.9545	74.9835	-0.178	5.1164	63.6196	63.8232
0.955	75.0654	-0.1925	5.11387	63.6476	63.8939
0.9555	75.1017	-0.3657	5.11135	63.6713	63.9669
0.956	75.0799	-0.4007	5.10883	63.6869	64.0391
0.9565	74.9446	-0.5715	5.10632	63.6921	64.107
0.957	74.9374	-0.3707	5.1038	63.6864	64.1674
0.9575	75.0478	-0.4333	5.10129	63.6721	64.2176
0.958	75.1492	-0.5064	5.09879	63.6533	64.2558
0.9585	75.141	-0.5217	5.09628	63.6358	64.281
0.959	75.0634	-0.5968	5.09378	63.6252	64.2929
0.9595	75.0448	-0.4677	5.09128	63.6256	64.2921
0.96	75.0279	-0.7508	5.08878	63.6381	64.2801
0.9605	75.0499	-0.6634	5.08628	63.6602	64.259
0.961	74.9865	-0.6783	5.08379	63.6861	64.2318
0.9615	74.9452	-0.4692	5.0813	63.7086	64.201
0.962	74.9382	-0.4343	5.07881	63.7214	64.1682
0.9625	75.054	-0.3272	5.07633	63.7207	64.1338
0.963	75.0959	-0.4627	5.07384	63.7062	64.0971
0.9635	75.0982	-0.4815	5.07136	63.6803	64.0568
0.964	75.0782	-0.7458	5.06888	63.6475	64.012
0.9645	75.1572	-0.7097	5.06641	63.6126	63.9623
0.965	75.059	-0.6269	5.06393	63.58	63.9086
0.9655	75.0235	-0.2094	5.06146	63.5524	63.8527
0.966	74.9566	-0.0844	5.05899	63.5309	63.7965
0.9665	75.1081	-0.1679	5.05652	63.5146	63.7419
0.967	75.1472	-0.3455	5.05406	63.5015	63.69
0.9675	75.0452	-0.5077	5.0516	63.4886	63.6415
0.968	74.9301	-0.5661	5.04914	63.4731	63.5964
0.9685	74.8314	-0.4711	5.04668	63.4528	63.5553
0.969	74.8932	-0.3494	5.04423	63.4273	63.5189
0.9695	74.9555	-0.1662	5.04178	63.3968	63.4877
0.97	75.0714	-0.2249	5.03932	63.3632	63.4621
0.9705	75.0999	-0.4205	5.03688	63.3283	63.4412
0.971	75.1843	-0.4565	5.03443	63.2937	63.4227
0.9715	75.0915	-0.5488	5.03199	63.2601	63.4029
0.972	75.1638	-0.3208	5.02955	63.2276	63.3776
0.9725	75.0717	-0.4191	5.02711	63.1953	63.3438
0.973	75.1113	-0.4452	5.02468	63.1628	63.3005
0.9735	75.0477	-0.514	5.02224	63.1303	63.2497
0.974	75.0061	-0.3616	5.01981	63.099	63.1964
0.9745	74.9675	-0.3769	5.01738	63.0707	63.1465
0.975	74.9014	-0.3967	5.01496	63.0469	63.1055
0.9755	74.9549	-0.7248	5.01253	63.0285	63.0761
0.976	75.0286	-0.6429	5.01011	63.0149	63.0579
0.9765	75.0881	-0.5487	5.00769	63.0046	63.0476
0.977	75.0242	-0.2146	5.00528	62.9958	63.0399
0.9775	75.0497	-0.1283	5.00286	62.9869	63.0295
0.978	75.0759	-0.1476	5.00045	62.9768	63.0118
0.9785	75.052	-0.2423	4.99804	62.9652	62.9843
0.979	75.0092	-0.3326	4.99563	62.9526	62.947
0.9795	75.0269	-0.2288	4.99323	62.9392	62.9024
0.98	75.0816	-0.2627	4.99082	62.9254	62.8544
0.9805	75.0575	-0.3133	4.98842	62.9109	62.808
0.981	74.9925	-0.3019	4.98602	62.8954	62.7672
0.9815	75.0331	-0.205	4.98363	62.8782	62.7346
0.982	75.0185	-0.0709	4.98124	62.8588	62.7105
0.9825	75.1125	-0.1269	4.97884	62.8368	62.6929
0.983	75.061	-0.4209	4.97645	62.8117	62.6779
0.9835	75.169	-0.5283	4.97407	62.7831	62.6607
0.984	75.0898	-0.5048	4.97168	62.7511	62.6371
0.9845	75.1069	-0.4426	4.9693	62.7163	62.6046
0.985	75.0347	-0.4108	4.96692	62.6804	62.5632
0.9855	75.0754	-0.4773	4.96454	62.646	62.5156
0.986	75.1002	-0.4134	4.96217	62.6165	62.4667
0.9865	75.0528	-0.4879	4.9598	62.5948	62.4219
0.987	75.0907	-0.572	4.95742	62.5825	62.3858
0.9875	75.0911	-0.5692	4.95506	62.5789	62.3603
0.988	75.1497	-0.4601	4.95269	62.5811	62.3442
0.9885	75.0722	-0.2413	4.95033	62.585	62.3336
0.989	75.0445	-0.3234	4.94796	62.5868	62.3232
0.9895	75.0829	-0.5254	4.9456	62.5843	62.3086
0.99	75.0612	-0.7322	4.94325	62.5774	62.2869
0.9905	75.088	-0.4758	4.94089	62.5678	62.2576
0.991	75.0651	-0.4825	4.93854	62.558	62.2224
0.9915	75.0766	-0.2924	4.93619	62.5502	62.1838
0.992	75.0835	-0.2927	4.93384	62.5449	62.1446
0.9925	75.1195	-0.1175	4.93149	62.5409	62.1061
0.993	75.1628	-0.2298	4.92915	62.5357	62.0683
0.9935	75.1783	-0.338	4.92681	62.5261	62.0299
0.994	75.0683	-0.4445	4.92447	62.5095	61.9888
0.9945	75.0716	-0.6079	4.92213	62.4848	61.9435
0.995	75.0339	-0.6504	4.9198	62.4522	61.8937
0.9955	75.0242	-0.6946	4.91747	62.4139	61.84
0.996	75.0443	-0.5697	4.91513	62.373	61.7844
0.9965	75.0639	-0.6827	4.91281	62.3331	61.7294
0.997	75.132	-0.6239	4.91048	62.2975	61.6772
0.9975	75.0906	-0.663	4.90816	62.2689	61.6293
0.998	75.1189	-0.6377	4.90583	62.2485	61.5865
0.9985	75.0863	-0.6879	4.90351	62.2355	61.5485
0.999	75.1249	-0.7906	4.9012	62.2273	61.5144
0.9995	75.0375	-0.7201	4.89888	62.2199	61.4829
1	75.0204	-0.6132	4.89657	62.2091	61.4524
1.0005	75.0087	-0.4627	4.89426	62.1921	61.4213
1.001	75.0041	-0.4461	4.89195	62.1682	61.388
1.0015	75.022	-0.5409	4.88964	62.1399	61.3516
1.002	74.9813	-0.6115	4.88734	62.1118	61.3118
1.0025	74.956	-0.6889	4.88504	62.0889	61.2693
1.003	74.9566	-0.7471	4.88274	62.0752	61.2257
1.0035	74.9357	-0.6462	4.88044	62.0718	61.1834
1.004	75.0226	-0.5375	4.87814	62.0769	61.1458
1.0045	75.0158	-0.3765	4.87585	62.0863	61.1163
1.005	74.986	-0.4117	4.87356	62.0951	61.098
1.0055	74.9354	-0.4764	4.87127	62.0996	61.0935
1.006	74.94	-0.5177	4.86898	62.0987	61.1046
1.0065	75.021	-0.3892	4.8667	62.0935	61.1316
1.007	75.0861	-0.3676	4.86441	62.087	61.1738
1.0075	75.1319	-0.3414	4.86213	62.0819	61.229
1.008	75.1842	-0.4877	4.85986	62.0799	61.2942
1.0085	75.1731	-0.4822	4.85758	62.0808	61.3653
1.009	75.1326	-0.5121	4.8553	62.0829	61.4384
1.0095	75.0567	-0.6047	4.85303	62.0842	61.5097
1.01	75.0308	-0.5699	4.85076	62.0831	61.5764
1.0105	75.0427	-0.4603	4.84849	62.0796	61.6372
1.011	75.0718	-0.5066	4.84623	62.0746	61.6919
1.0115	75.1149	-0.4153	4.84397	62.0697	61.7419
1.012	75.0853	-0.5232	4.84171	62.0665	61.7892
1.0125	75.072	-0.5514	4.83944	62.0658	61.8361
1.013	75.0279	-0.7576	4.83719	62.0681	61.884
1.0135	75.0521	-0.8404	4.83493	62.0735	61.9333
1.014	75.0164	-0.6201	4.83268	62.0822	61.9834
1.0145	75.0897	-0.4789	4.83043	62.0948	62.0324
1.015	75.0933	-0.2592	4.82818	62.1117	62.0782
1.0155	75.0895	-0.3489	4.82593	62.1326	62.1193
1.016	74.9221	-0.4277	4.82369	62.1561	62.1545
1.0165	74.9449	-0.517	4.82145	62.1797	62.1835
1.017	74.8395	-0.4312	4.81921	62.2001	62.2066
1.0175	74.9846	-0.3452	4.81697	62.2144	62.2237
1.018	75.0009	-0.372	4.81473	62.2204	62.2344
1.0185	75.209	-0.7322	4.8125	62.2177	62.238
1.019	75.1878	-0.6768	4.81027	62.2073	62.2335
1.0195	75.1485	-0.7293	4.80803	62.1907	62.221
1.02	75.1234	-0.3543	4.80581	62.1698	62.2019
1.0205	75.1213	-0.5389	4.80358	62.1463	62.1791
1.021	75.1129	-0.3006	4.80136	62.1207	62.1563
1.0215	75.041	-0.3765	4.79914	62.0934	62.1376
1.022	75.0292	-0.2445	4.79692	62.0647	62.1253
1.0225	75.0765	-0.5549	4.7947	62.0349	62.1201
1.023	75.0832	-0.6885	4.79248	62.0046	62.1199
1.0235	75.0495	-0.6004	4.79027	61.9752	62.1212
1.024	75.0815	-0.5802	4.78806	61.9482	62.1198
1.0245	75.0733	-0.4446	4.78585	61.9253	62.1125
1.025	75.0384	-0.6154	4.78364	61.9085	62.0977
1.0255	74.9305	-0.564	4.78144	61.8993	62.0761
1.026	74.9447	-0.5254	4.77923	61.8988	62.0496
1.0265	74.9752	-0.5051	4.77703	61.9071	62.0211
1.027	74.9372	-0.6315	4.77483	61.9228	61.9928
1.0275	74.9536	-0.5938	4.77263	61.943	61.9657
1.028	75.0482	-0.4537	4.77044	61.9633	61.9398
1.0285	75.0667	-0.4506	4.76824	61.9789	61.914
1.029	75.09	-0.6818	4.76605	61.9854	61.8869
1.0295	75.0782	-0.8706	4.76386	61.9799	61.8578
1.03	75.1601	-0.6448	4.76168	61.9618	61.8261
1.0305	75.1279	-0.5355	4.75949	61.9324	61.7923
1.031	75.1492	-0.5778	4.75731	61.8945	61.7571
1.0315	75.1322	-0.8966	4.75513	61.8516	61.721
1.032	75.1967	-0.9186	4.75295	61.807	61.6842
1.0325	75.1955	-0.8826	4.75077	61.763	61.6464
1.033	75.222	-0.6348	4.7486	61.7213	61.6065
1.0335	75.1103	-0.6902	4.74642	61.6831	61.5637
1.034	75.0483	-0.694	4.74425	61.6492	61.5174
1.0345	75.1352	-0.6565	4.74208	61.6202	61.4675
1.035	75.2061	-0.4099	4.73991	61.5964	61.4149
1.0355	75.2019	-0.2689	4.73775	61.5769	61.3614
1.036	75.0854	-0.3223	4.73559	61.5602	61.309
1.0365	75.0476	-0.287	4.73342	61.5436	61.2604
1.037	75.0106	-0.2127	4.73126	61.5243	61.2175
1.0375	74.9477	-0.3622	4.72911	61.4999	61.1818
1.038	74.9616	-0.5276	4.72695	61.4692	61.154
1.0385	75.0369	-0.7278	4.7248	61.4329	61.1333
1.039	75.095	-0.5308	4.72265	61.3936	61.1185
1.0395	75.0838	-0.4631	4.7205	61.3548	61.1076
1.04	75.0984	-0.3751	4.71835	61.3209	61.0982
1.0405	75.0789	-0.4609	4.7162	61.2957	61.0882
1.041	75.0956	-0.5826	4.71406	61.2816	61.0758
1.0415	74.9986	-0.5972	4.71192	61.2797	61.0599
1.042	75.0476	-0.6481	4.70978	61.2887	61.0399
1.0425	74.9994	-0.5241	4.70764	61.3055	61.0163
1.043	75.0302	-0.5003	4.7055	61.3254	60.9898
1.0435	74.9564	-0.3147	4.70337	61.343	60.9618
1.044	75.021	-0.3534	4.70124	61.3529	60.9333
1.0445	75.0443	-0.3522	4.69911	61.3513	60.905
1.045	75.0743	-0.449	4.69698	61.3363	60.8762
1.0455	75.1113	-0.4271	4.69485	61.3088	60.8458
1.046	75.1601	-0.3487	4.69273	61.2717	60.8115
1.0465	75.2019	-0.3174	4.69061	61.2289	60.7715
1.047	75.2351	-0.2943	4.68849	61.1845	60.7246
1.0475	75.2379	-0.352	4.68637	61.1414	60.6711
1.048	75.2105	-0.3146	4.68425	61.1007	60.6131
1.0485	75.1002	-0.4168	4.68214	61.0623	60.5536
1.049	74.9924	-0.3077	4.68002	61.025	60.4958
1.0495	74.9733	-0.3653	4.67791	60.9876	60.4422
1.05	75.0141	-0.2782	4.6758	60.9501	60.3933
1.0505	75.1171	-0.4577	4.6737	60.913	60.3479
1.051	75.1735	-0.4766	4.67159	60.8776	60.3036
1.0515	75.1809	-0.521	4.66949	60.8453	60.2578
1.052	75.144	-0.6349	4.66739	60.8164	60.209
1.0525	75.134	-0.6731	4.66529	60.7908	60.1571
1.053	75.1628	-0.694	4.66319	60.7676	60.1031
1.0535	75.1358	-0.486	4.66109	60.7453	60.049
1.054	75.1283	-0.4849	4.659	60.7228	59.9958
1.0545	75.0981	-0.4264	4.65691	60.699	59.9438
1.055	75.0422	-0.5766	4.65482	60.6729	59.8921
1.0555	75.0438	-0.5622	4.65273	60.6438	59.8391
1.056	74.9897	-0.5247	4.65064	60.6105	59.7842
1.0565	75.0311	-0.4401	4.64856	60.5717	59.7276
1.057	75.0722	-0.5705	4.64648	60.5267	59.6712
1.0575	75.0652	-0.6347	4.64439	60.4755	59.6177
1.058	75.1144	-0.7245	4.64231	60.4191	59.569
1.0585	75.0729	-0.5346	4.64024	60.3597	59.5257
1.059	75.1664	-0.6383	4.63816	60.3001	59.4862
1.0595	75.0415	-0.7699	4.63609	60.2434	59.4473
1.06	74.9931	-0.7747	4.63402	60.192	59.4055
1.0605	74.9122	-0.9471	4.63195	60.1471	59.3585
1.061	74.932	-0.8435	4.62988	60.1091	59.3063
1.0615	75.0079	-0.8267	4.62781	60.0772	59.2514
1.062	75.0105	-0.6636	4.62575	60.0498	59.1975
1.0625	75.0583	-0.4636	4.62369	60.0247	59.1482
1.063	74.9717	-0.4063	4.62163	59.9994	59.1055
1.0635	74.9651	-0.3641	4.61957	59.9713	59.0688
1.064	74.9436	-0.5127	4.61751	59.9382	59.0356
1.0645	75.0161	-0.5523	4.61546	59.8988	59.0026
1.065	75.0956	-0.4658	4.6134	59.853	58.9675
1.0655	75.1657	-0.2274	4.61135	59.8023	58.9301
1.066	75.1818	-0.1867	4.6093	59.7493	58.8928
1.0665	75.155	-0.1691	4.60725	59.6972	58.8595
1.067	75.0531	-0.4477	4.60521	59.6486	58.8347
1.0675	75.0526	-0.6362	4.60317	59.6051	58.8218
1.068	75.0423	-0.7809	4.60112	59.5669	58.8218
1.0685	75.1154	-0.5689	4.59908	59.5328	58.8333
1.069	75.0219	-0.5303	4.59704	59.5013	58.8532
1.0695	75.106	-0.4712	4.59501	59.4711	58.8772
1.07	75.1141	-0.4329	4.59297	59.4419	58.9008
1.0705	75.2327	-0.2912	4.59094	59.4141	58.9201
1.071	75.1622	-0.3172	4.58891	59.3884	58.9313
1.0715	75.1339	-0.5097	4.58688	59.3656	58.9318
1.072	75.12	-0.6715	4.58485	59.3451	58.9198
1.0725	74.9968	-0.5968	4.58282	59.3255	58.895
1.073	75.0619	-0.499	4.5808	59.3052	58.8597
1.0735	74.9628	-0.4171	4.57878	59.2824	58.818
1.074	75.0721	-0.5525	4.57676	59.2564	58.7762
1.0745	75.0269	-0.5013	4.57474	59.2274	58.7412
1.075	75.0057	-0.4004	4.57272	59.1969	58.7189
1.0755	75.0016	-0.2274	4.57071	59.1669	58.7125
1.076	75.0079	-0.3478	4.56869	59.1393	58.7217
1.0765	75.092	-0.5619	4.56668	59.1157	58.7428
1.077	75.2156	-0.6533	4.56467	59.0968	58.7699
1.0775	75.234	-0.7278	4.56266	59.083	58.797
1.078	75.1286	-0.68	4.56066	59.0746	58.8195
1.0785	75.115	-0.667	4.55865	59.0714	58.8362
1.079	75.0559	-0.5998	4.55665	59.0737	58.8484
1.0795	75.1577	-0.5702	4.55465	59.0813	58.8595
1.08	75.0729	-0.5779	4.55265	59.0938	58.8732
1.0805	75.0764	-0.644	4.55065	59.1106	58.8922
1.081	75.0048	-0.4242	4.54865	59.1307	58.9166
1.0815	74.9611	-0.3521	4.54666	59.1525	58.9449
1.082	74.9782	-0.1856	4.54467	59.1746	58.9738
1.0825	75.0034	-0.339	4.54268	59.1947	59.0003
1.083	75.0018	-0.482	4.54069	59.2106	59.0224
1.0835	75.0496	-0.706	4.5387	59.2203	59.04
1.084	75.0758	-0.7844	4.53672	59.222	59.0545
1.0845	75.0923	-0.7244	4.53473	59.215	59.068
1.085	75.0104	-0.371	4.53275	59.1998	59.0825
1.0855	74.9965	-0.2865	4.53077	59.1785	59.0986
1.086	74.8892	-0.1328	4.52879	59.1537	59.1152
1.0865	74.9452	-0.2949	4.52681	59.1285	59.13
1.087	75.0699	-0.33	4.52484	59.1051	59.1398
1.0875	75.1516	-0.3327	4.52286	59.0847	59.142
1.088	75.1227	-0.4264	4.52089	59.0668	59.1352
1.0885	75.0405	-0.4542	4.51892	59.0501	59.1195
1.089	75.0297	-0.5256	4.51696	59.0329	59.0962
1.0895	75.0544	-0.5064	4.51499	59.0136	59.0674
1.09	75.0265	-0.7239	4.51302	58.9916	59.0351
1.0905	75.0049	-0.8529	4.51106	58.9666	59.001
1.091	74.9647	-0.7695	4.5091	58.9391	58.9658
1.0915	74.961	-0.3601	4.50714	58.9098	58.9301
1.092	75.0281	-0.2236	4.50518	58.8797	58.8945
1.0925	75.0884	-0.4119	4.50323	58.8499	58.8598
1.093	75.1094	-0.6979	4.50127	58.8218	58.827
1.0935	75.0783	-0.7974	4.49932	58.7974	58.797
1.094	75.0163	-0.7264	4.49737	58.778	58.7702
1.0945	74.9732	-0.5852	4.49542	58.7646	58.7453
1.095	74.9348	-0.497	4.49347	58.7566	58.7204
1.0955	74.9731	-0.4052	4.49153	58.752	58.6922
1.096	74.9895	-0.4086	4.48958	58.7476	58.6578
1.0965	75.0311	-0.349	4.48764	58.74	58.6149
1.097	75.0061	-0.6015	4.4857	58.7261	58.5626
1.0975	75.017	-0.5872	4.48376	58.7046	58.5017
1.098	75.0444	-0.7488	4.48182	58.6754	58.4346
1.0985	75.0487	-0.4545	4.47988	58.6395	58.3608
1.099	75.0608	-0.4864	4.47795	58.5983	58.2825
1.0995	75.0888	-0.5023	4.47602	58.5528	58.2011
1.1	75.0745	-0.5151	4.47409	58.5035	58.1166
1.1005	75.169	-0.5556	4.47216	58.4507	58.0277
1.101	75.1431	-0.4597	4.47023	58.3954	57.9325
1.1015	75.1688	-0.6921	4.4683	58.3393	57.8298
1.102	75.0477	-0.6139	4.46638	58.2847	57.7197
1.1025	74.953	-0.6198	4.46446	58.2336	57.6037
1.103	74.9041	-0.5278	4.46253	58.1869	57.4838
1.1035	74.894	-0.5767	4.46062	58.1431	57.3618
1.104	74.8795	-0.5278	4.4587	58.0986	57.2383
1.1045	74.9381	-0.457	4.45678	58.0489	57.1128
1.105	74.9693	-0.4657	4.45487	57.9902	56.984
1.1055	75.1521	-0.5665	4.45295	57.9211	56.8515
1.106	75.1722	-0.705	4.45104	57.8434	56.7162
1.1065	75.249	-0.6147	4.44913	57.7619	56.581
1.107	75.1682	-0.5804	4.44723	57.6825	56.4497
1.1075	75.1646	-0.4033	4.44532	57.6103	56.3262
1.108	75.0489	-0.4995	4.44342	57.5482	56.213
1.1085	74.9646	-0.5419	4.44151	57.4958	56.1104
1.109	74.8855	-0.5027	4.43961	57.4504	56.0164
1.1095	74.9254	-0.571	4.43771	57.4087	55.928
1.11	74.9307	-0.4201	4.43581	57.3682	55.8422
1.1105	75.0422	-0.5795	4.43392	57.3286	55.7575
1.111	75.0137	-0.4531	4.43202	57.2912	55.6743
1.1115	75.1035	-0.4735	4.43013	57.2584	55.5951
1.112	75.1241	-0.3397	4.42824	57.232	55.5232
1.1125	75.1721	-0.4692	4.42635	57.2125	55.4622
1.113	75.0642	-0.5412	4.42446	57.1986	55.4148
1.1135	74.9361	-0.6386	4.42257	57.1882	55.3823
1.114	74.9271	-0.3721	4.42069	57.1793	55.3645
1.1145	75.0596	-0.3773	4.4188	57.1704	55.3597
1.115	75.0722	-0.4257	4.41692	57.1617	55.3649
1.1155	75.0792	-0.616	4.41504	57.1537	55.3765
1.116	75.0285	-0.5669	4.41316	57.1471	55.3902
1.1165	75.0146	-0.5689	4.41129	57.1419	55.4022
1.117	74.9621	-0.6037	4.40941	57.1374	55.4092
1.1175	74.927	-0.6464	4.40753	57.1326	55.4093
1.118	74.9695	-0.6616	4.40566	57.1269	55.4023
1.1185	75.0301	-0.5977	4.40379	57.1208	55.3896
1.119	74.9479	-0.7488	4.40192	57.1155	55.3741
1.1195	74.892	-0.663	4.40006	57.1128	55.3602
1.12	74.7664	-0.7878	4.39819	57.114	55.3526
1.1205	74.8408	-0.6807	4.39633	57.1188	55.3565
1.121	74.9306	-0.5133	4.39446	57.1255	55.3759
1.1215	75.055	-0.3003	4.3926	57.1313	55.4137
1.122	75.1739	-0.2082	4.39074	57.1335	55.4705
1.1225	75.1954	-0.506	4.38888	57.1305	55.545
1.123	75.1942	-0.6806	4.38703	57.1233	55.6344
1.1235	75.1346	-0.7327	4.38517	57.1152	55.7361
1.124	75.0982	-0.7254	4.38332	57.112	55.8489
1.1245	75.0592	-0.6041	4.38147	57.1208	55.9741
1.125	74.9769	-0.6845	4.37962	57.1482	56.1161
1.1255	74.9144	-0.7743	4.37777	57.1998	56.2806
1.126	74.9174	-0.9538	4.37592	57.2781	56.4733
1.1265	74.9768	-0.8898	4.37407	57.3828	56.6974
1.127	75.0436	-0.4982	4.37223	57.5097	56.9519
1.1275	75.0179	-0.247	4.37039	57.6516	57.2311
1.128	74.9326	-0.2927	4.36855	57.799	57.5255
1.1285	74.809	-0.4839	4.36671	57.942	57.8239
1.129	74.7548	-0.6386	4.36487	58.0713	58.1146
1.1295	74.821	-0.5491	4.36303	58.1801	58.3868
1.13	74.9276	-0.5633	4.3612	58.2645	58.6306
1.1305	75.0339	-0.4039	4.35937	58.3237	58.8372
1.131	75.0478	-0.6994	4.35753	58.3593	58.9987
1.1315	75.0387	-0.7633	4.3557	58.3746	59.1096
1.132	74.9554	-1.0366	4.35388	58.3736	59.1675
1.1325	74.8102	-0.791	4.35205	58.3606	59.1747
1.133	74.8299	-0.7245	4.35022	58.3393	59.1374
1.1335	74.8357	-0.5559	4.3484	58.3127	59.0645
1.134	75.0031	-0.68	4.34658	58.2833	58.9648
1.1345	74.9427	-0.5643	4.34476	58.2526	58.8442
1.135	74.9479	-0.6027	4.34294	58.2208	58.7047
1.1355	74.9105	-0.5497	4.34112	58.1876	58.5452
1.136	74.896	-0.4396	4.3393	58.1515	58.3636
1.1365	74.8443	-0.3993	4.33749	58.1114	58.1606
1.137	74.8308	-0.2625	4.33567	58.066	57.9414
1.1375	74.8515	-0.4934	4.33386	58.0155	57.7161
1.138	74.8782	-0.2954	4.33205	57.9607	57.498
1.1385	74.8932	-0.3213	4.33024	57.9036	57.2992
1.139	74.8924	-0.2821	4.32843	57.8466	57.1273
1.1395	74.9255	-0.3708	4.32663	57.7919	56.9826
1.14	74.8656	-0.3781	4.32483	57.7414	56.8588
1.1405	74.8769	-0.414	4.32302	57.6967	56.7462
1.141	74.8307	-0.6556	4.32122	57.6601	56.6351
1.1415	74.8628	-0.6195	4.31942	57.6351	56.5193
1.142	74.8466	-0.614	4.31762	57.626	56.3966
1.1425	74.8614	-0.3542	4.31583	57.6374	56.2678
1.143	74.9257	-0.3132	4.31403	57.6723	56.1344
1.1435	74.8403	-0.2953	4.31224	57.7294	55.9975
1.144	74.8101	-0.3454	4.31045	57.8019	55.8587
1.1445	74.7148	-0.3903	4.30865	57.8772	55.7207
1.145	74.7879	-0.4577	4.30686	57.9399	55.5889
1.1455	74.8255	-0.5378	4.30508	57.9769	55.4714
1.146	74.8304	-0.5352	4.30329	57.9825	55.376
1.1465	74.8177	-0.2809	4.30151	57.9613	55.3054
1.147	74.7346	-0.3213	4.29972	57.9275	55.2526
1.1475	74.7442	-0.2717	4.29794	57.9001	55.2006
1.148	74.7412	-0.4474	4.29616	57.897	55.1277
1.1485	74.8014	-0.6273	4.29438	57.9284	55.0184
1.149	74.8315	-0.757	4.2926	57.9933	54.8734
1.1495	74.8457	-0.7365	4.29083	58.0799	54.712
1.15	74.8735	-0.3267	4.28905	58.1692	54.5661
1.1505	74.8839	-0.271	4.28728	58.2412	54.4663
1.151	74.9128	-0.2723	4.28551	58.2807	54.4286
1.1515	74.9146	-0.5761	4.28374	58.2802	54.4463
1.152	74.8817	-0.6707	4.28197	58.2409	54.492
1.1525	74.8079	-0.6044	4.2802	58.1705	54.5271
1.153	74.7516	-0.4785	4.27844	58.0802	54.5179
1.1535	74.7684	-0.508	4.27667	57.9809	54.4483
1.154	74.8151	-0.7065	4.27491	57.881	54.3269
1.1545	74.8201	-0.7776	4.27315	57.7849	54.1833
1.155	74.7387	-0.6592	4.27139	57.6938	54.0537
1.1555	74.5951	-0.524	4.26963	57.6072	53.9625
1.156	74.6807	-0.4439	4.26787	57.525	53.9124
1.1565	74.7489	-0.5804	4.26612	57.4492	53.8873
1.157	74.8818	-0.6036	4.26436	57.3835	53.8618
1.1575	74.7588	-0.8495	4.26261	57.3323	53.8178
1.158	74.7514	-0.8011	4.26086	57.299	53.7564
1.1585	74.7393	-0.9911	4.25911	57.2862	53.6952
1.159	74.8174	-0.662	4.25736	57.2949	53.6562
1.1595	74.7834	-0.6174	4.25561	57.3241	53.6534
1.16	74.8751	-0.5086	4.25387	57.3702	53.6859
1.1605	74.7442	-0.6438	4.25212	57.4254	53.7385
1.161	74.6946	-0.6189	4.25038	57.4766	53.789
1.1615	74.5506	-0.4149	4.24864	57.5063	53.8211
1.162	74.6617	-0.3843	4.2469	57.4963	53.8364
1.1625	74.6726	-0.3566	4.24516	57.4381	53.852
1.163	74.7724	-0.43	4.24342	57.3434	53.8755
1.1635	74.7558	-0.4751	4.24169	57.2478	53.8838
1.164	74.861	-0.3303	4.23996	57.1966	53.8554
1.1645	74.8125	-0.3198	4.23822	57.2222	53.8152
1.165	74.8161	-0.2427	4.23649	57.3255	53.7968
1.1655	74.7843	-0.3676	4.23476	57.4755	53.7977
1.166	74.7653	-0.3493	4.23303	57.6231	53.8012
1.1665	74.7214	-0.3735	4.23131	57.7227	53.8014
1.167	74.6477	-0.3267	4.22958	57.7485	53.7973
1.1675	74.5219	-0.2824	4.22786	57.6994	53.7874
1.168	74.6057	-0.2746	4.22613	57.5918	53.773
1.1685	74.6513	-0.2696	4.22441	57.4499	53.7591
1.169	74.8051	-0.4282	4.22269	57.2968	53.7507
1.1695	74.7195	-0.3083	4.22097	57.15	53.7499
1.17	74.6794	-0.3451	4.21926	57.0202	53.7548
1.1705	74.634	-0.137	4.21754	56.912	53.7611
1.171	74.5866	-0.3518	4.21582	56.8249	53.764
1.1715	74.6481	-0.3665	4.21411	56.755	53.7589
1.172	74.7656	-0.4042	4.2124	56.6964	53.7406
1.1725	74.8692	-0.3804	4.21069	56.6425	53.704
1.173	74.7886	-0.351	4.20898	56.5874	53.6444
1.1735	74.7338	-0.5121	4.20727	56.527	53.559
1.174	74.7377	-0.3493	4.20557	56.4594	53.4489
1.1745	74.753	-0.3458	4.20386	56.3854	53.3193
1.175	74.7097	-0.418	4.20216	56.3074	53.1786
1.1755	74.6205	-0.4394	4.20046	56.2291	53.0377
1.176	74.6751	-0.6661	4.19876	56.1546	52.9074
1.1765	74.5934	-0.4244	4.19706	56.0874	52.7974
1.177	74.6422	-0.63	4.19536	56.0296	52.7143
1.1775	74.6489	-0.4146	4.19366	55.9822	52.6613
1.178	74.7421	-0.5105	4.19197	55.9448	52.6377
1.1785	74.7643	-0.0823	4.19028	55.9158	52.6394
1.179	74.7688	-0.1184	4.18858	55.8932	52.6597
1.1795	74.8274	-0.2096	4.18689	55.8748	52.6906
1.18	74.8664	-0.4644	4.1852	55.8589	52.7243
1.1805	74.8133	-0.6309	4.18351	55.8446	52.7544
1.181	74.7466	-0.5539	4.18183	55.8314	52.7771
1.1815	74.7505	-0.66	4.18014	55.8194	52.7911
1.182	74.7416	-0.4951	4.17846	55.8081	52.7973
1.1825	74.7342	-0.6451	4.17677	55.797	52.7981
1.183	74.7288	-0.5897	4.17509	55.7851	52.796
1.1835	74.665	-0.6204	4.17341	55.7712	52.7928
1.184	74.6222	-0.5157	4.17174	55.7549	52.7892
1.1845	74.586	-0.4886	4.17006	55.7367	52.7848
1.185	74.6741	-0.5813	4.16838	55.7184	52.7788
1.1855	74.7494	-0.3369	4.16671	55.7031	52.7705
1.186	74.6408	-0.2927	4.16503	55.6938	52.762
1.1865	74.5669	-0.3978	4.16336	55.6928	52.7505
1.187	74.5227	-0.6178	4.16169	55.7007	52.7372
1.1875	74.5977	-0.643	4.16002	55.7161	52.7242
1.188	74.6585	-0.3186	4.15835	55.736	52.7128
1.1885	74.6332	-0.2967	4.15669	55.7567	52.7038
1.189	74.688	-0.4666	4.15502	55.7746	52.6972
1.1895	74.7086	-0.6874	4.15336	55.7876	52.6919
1.19	74.7178	-0.6802	4.15169	55.7953	52.6871
1.1905	74.676	-0.5042	4.15003	55.7987	52.682
1.191	74.6077	-0.3061	4.14837	55.7998	52.6765
1.1915	74.5564	-0.3652	4.14671	55.8005	52.6704
1.192	74.5837	-0.4253	4.14506	55.8017	52.6641
1.1925	74.6667	-0.8342	4.1434	55.8038	52.6575
1.193	74.6622	-0.7015	4.14175	55.8062	52.6508
1.1935	74.5045	-0.7633	4.14009	55.8082	52.644
1.194	74.538	-0.3416	4.13844	55.8096	52.6382
1.1945	74.6386	-0.3644	4.13679	55.811	52.635
1.195	74.7948	-0.3201	4.13514	55.8133	52.6367
1.1955	74.6879	-0.275	4.13349	55.818	52.6457
1.196	74.6647	-0.2861	4.13185	55.8254	52.6633
1.1965	74.6921	-0.4846	4.1302	55.8351	52.6888
1.197	74.6973	-0.6418	4.12855	55.8451	52.7197
1.1975	74.6476	-0.741	4.12691	55.8527	52.7515
1.198	74.5544	-0.5815	4.12527	55.855	52.7795
1.1985	74.5322	-0.7029	4.12363	55.8501	52.7995
1.199	74.5932	-0.6375	4.12199	55.8376	52.8098
[truncated: 1,632 more rows]

## Sheet: Fig. 2g
Time (h)	Ambiant temperature (℃)	HHE NFMs surface temperature (℃)	Radiative cooling temperature drop (℃)
0.00833	19.5209	13.2099	6.28119
0.01667	19.6048	13.382	6.14523
0.025	19.4194	13.318	6.1649
0.03333	19.3397	13.6478	5.68477
0.04167	19.5997	14.1816	5.47567
0.05	19.6747	14.5784	5.15004
0.05833	19.4789	14.7506	4.76446
0.06667	19.3959	14.0758	5.2481
0.075	19.3513	13.6652	5.64805
0.08333	19.4255	13.4297	6.00715
0.09167	20.2071	13.3341	6.96782
0.1	19.9166	13.1377	6.84735
0.10833	20.4486	13.2265	7.92141
0.11667	19.3756	13.1813	6.21889
0.125	20.1503	13.0422	6.96129
0.13333	19.6804	13.1228	6.46786
0.14167	19.1695	13.961	5.17113
0.15	19.3505	13.5682	5.69291
0.15833	19.7267	12.9922	6.7787
0.16667	19.5518	12.9339	6.68522
0.175	19.6597	12.8637	6.69084
0.18333	19.1972	13.0239	6.19548
0.19167	19.4789	13.0449	6.47129
0.2	19.5458	12.9344	6.54763
0.20833	19.685	12.7301	6.89828
0.21667	19.4735	12.5736	6.89604
0.225	19.3437	12.7497	6.6522
0.23333	19.4674	12.7335	6.6492
0.24167	19.268	12.8702	6.40143
0.25	19.6388	12.7643	6.88519
0.25833	19.6915	12.6346	7.03015
0.26667	19.5896	12.6493	6.86164
0.275	19.4908	12.6693	6.79948
0.28333	19.4058	12.6095	6.73459
0.29167	19.4757	12.339	7.13267
0.3	19.248	12.2395	6.94939
0.30833	19.3283	12.284	7.01575
0.31667	19.2126	12.363	6.80227
0.325	19.0324	12.6292	6.39089
0.33333	19.2263	12.7487	6.52398
0.34167	19.1332	12.8567	6.2547
0.35	19.2625	12.705	6.48264
0.35833	19.1086	12.7175	6.29542
0.36667	18.955	12.7843	6.1499
0.375	19.2942	12.954	6.21088
0.38333	19.1452	12.8182	6.3325
0.39167	19.1464	12.561	6.52087
0.4	19.1404	12.486	6.60905
0.40833	19.1145	12.1646	6.91363
0.41667	19.1986	12.2552	6.90229
0.425	19.2149	12.1554	7.03917
0.43333	19.4024	11.8731	7.4091
0.44167	19.2855	12.1436	7.07196
0.45	19.2215	12.5717	6.58452
0.45833	19.107	12.5342	6.56281
0.46667	18.8658	12.3613	6.46431
0.475	18.9814	12.1547	6.7907
0.48333	18.933	12.2562	6.59523
0.49167	19.0898	12.2335	6.76183
0.5	19.068	12.4634	6.48261
0.50833	19.0318	12.336	6.58191
0.51667	19.2614	12.5058	6.69167
0.525	18.9691	12.5933	6.46971
0.53333	18.9763	12.5715	6.28931
0.54167	18.9655	12.6145	6.34857
0.55	19.2534	12.5181	6.69778
0.55833	19.2861	12.2908	6.84137
0.56667	19.0714	12.4668	6.58597
0.575	19.0871	12.6785	6.36912
0.58333	19.0608	12.7175	6.26461
0.59167	19.0111	12.7219	6.2693
0.6	18.8629	12.6387	6.19081
0.60833	18.908	12.5933	6.22706
0.61667	19.0667	12.5672	6.5008
0.625	19.0076	12.5287	6.46303
0.63333	19.1369	12.5771	6.55192
0.64167	18.8262	12.5762	6.1933
0.65	18.9079	12.5939	6.2468
0.65833	18.9687	12.5627	6.3452
0.66667	18.9502	12.4978	6.41237
0.675	18.8111	12.4669	6.35297
0.68333	18.9952	12.2835	6.62122
0.69167	18.8998	12.6005	6.28789
0.7	19.0968	12.6709	6.28908
0.70833	18.7711	12.6546	6.06252
0.71667	18.8359	12.4022	6.3999
0.725	18.908	12.4281	6.43904
0.73333	18.919	12.4546	6.47879
0.74167	18.9162	12.556	6.30584
0.75	19.1005	12.6154	6.42915
0.75833	18.974	12.4527	6.50962
0.76667	18.8847	12.5008	6.32136
0.775	19.2268	12.5616	6.71887
0.78333	18.9503	12.6037	6.32998
0.79167	18.9098	12.6337	6.25735
0.8	18.8818	12.8064	6.09248
0.80833	18.8491	12.582	6.17044
0.81667	18.8138	12.6466	6.03534
0.825	18.8536	12.4187	6.45636
0.83333	18.8573	12.4554	6.32985
0.84167	18.6823	12.5718	6.09295
0.85	18.7656	12.6139	6.11006
0.85833	18.8368	12.7106	6.07928
0.86667	18.7925	12.8058	5.99967
0.875	18.9772	12.8147	6.10593
0.88333	18.9351	12.9795	5.83943
0.89167	19.0451	12.8597	6.19345
0.9	18.7422	12.9232	5.81751
0.90833	18.8259	12.9886	5.82419
0.91667	18.8453	12.8291	6.0148
0.925	18.6007	12.7305	5.82469
0.93333	18.8429	12.8773	5.91545
0.94167	18.9688	13.0628	5.78806
0.95	19.0054	13.0295	5.90583
0.95833	18.8683	12.8992	5.93245
0.96667	19.0242	12.9005	5.94692
0.975	18.8143	12.8606	5.84291
0.98333	18.8616	13.0403	5.78529
0.99167	18.9171	13.3032	5.52468
1	19.007	13.1919	5.69526
1.00833	18.8114	13.3212	5.44834
1.01667	18.8624	13.2584	5.58789
1.025	18.9163	13.1559	5.70678
1.03333	18.8197	13.2109	5.59286
1.04167	19.034	12.7817	6.23491
1.05	18.6959	13.0554	5.63025
1.05833	19.0699	13.2754	5.757
1.06667	18.9104	13.161	5.76367
1.075	18.7655	13.0714	5.64889
1.08333	18.7278	12.9092	5.72995
1.09167	18.9557	12.8421	5.99709
1.1	18.978	12.9323	6.03253
1.10833	18.8173	12.7335	6.05761
1.11667	18.8758	12.9087	5.96199
1.125	18.8621	13.2198	5.56721
1.13333	18.7996	13.5953	5.13054
1.14167	18.7794	13.697	4.99685
1.15	19.2119	13.9497	4.99562
1.15833	18.7518	14.0164	4.6313
1.16667	18.7884	13.6621	5.10391
1.175	18.9114	13.5494	5.46904
1.18333	18.8376	13.4835	5.2871
1.19167	18.879	13.2244	5.6261
1.2	18.8795	13.1469	5.72188
1.20833	18.7684	13.0742	5.64099
1.21667	18.9284	12.6776	6.23835
1.225	18.8601	12.8328	6.03106
1.23333	18.9315	12.9442	5.95704
1.24167	18.877	12.7179	6.11052
1.25	18.8584	12.695	6.17066
1.25833	18.9764	12.9469	5.96645
1.26667	18.8173	12.912	5.80244
1.275	18.7973	12.8541	5.93428
1.28333	18.8381	12.817	6.04777
1.29167	18.7275	12.7575	5.95743
1.3	18.6757	12.6661	6.00407
1.30833	18.6443	12.5567	6.04347
1.31667	18.7179	12.8206	5.9087
1.325	18.6775	12.9909	5.65993
1.33333	18.7927	12.9525	5.8146
1.34167	18.7784	13.0049	5.77
1.35	18.8934	12.9066	5.87906
1.35833	18.8691	12.8836	5.88643
1.36667	18.8094	13.1773	5.59749
1.375	18.99	13.1154	5.78645
1.38333	18.7711	13.0956	5.65743
1.39167	18.7236	13.3028	5.41259
1.4	18.7428	13.2014	5.54809
1.40833	18.7584	13.0127	5.7531
1.41667	18.7165	12.9579	5.72716
1.425	18.6539	12.7381	5.90147
1.43333	18.7886	12.8656	5.92169
1.44167	18.8772	12.9487	5.90701
1.45	18.9149	12.9195	6.05322
1.45833	18.7631	12.675	6.04632
1.46667	18.7131	12.6691	6.06005
1.475	18.8069	12.6972	6.16204
1.48333	18.6887	12.8464	5.75936
1.49167	18.7687	13.0322	5.6647
1.5	18.8055	13.0293	5.68213
1.50833	18.6715	13.1071	5.5613
1.51667	18.5597	13.0874	5.50595
1.525	18.565	13.0524	5.44544
1.53333	18.6097	13.1869	5.40151
1.54167	18.6172	13.2605	5.31053
1.55	18.6486	13.0556	5.49981
1.55833	18.6815	13.0084	5.62629
1.56667	18.6477	13.0377	5.54669
1.575	18.7616	13.0366	5.72316
1.58333	18.6631	13.2239	5.39332
1.59167	18.6878	13.0745	5.57512
1.6	18.9371	12.7582	6.03938
1.60833	18.9562	12.5517	6.24666
1.61667	18.8097	12.8075	5.93166
1.625	18.7705	12.9655	5.79949
1.63333	18.8149	13.0467	5.80698
1.64167	18.6962	13.0935	5.57877
1.65	18.7462	13.1341	5.62578
1.65833	18.861	13.1252	5.7231
1.66667	18.7773	12.8193	5.90283
1.675	19.0198	12.7963	6.1122
1.68333	19.0939	12.7898	6.41362
1.69167	18.7143	12.8455	5.84556
1.7	18.6844	12.9263	5.74937
1.70833	18.7856	12.8381	5.91567
1.71667	18.7921	13.0669	5.65818
1.725	18.8624	13.0986	5.69325
1.73333	18.7946	13.0247	5.69475
1.74167	18.7551	12.9498	5.77683
1.75	18.8336	13.0868	5.78174
1.75833	18.8046	13.0981	5.73525
1.76667	18.8536	12.9844	5.85012
1.775	18.7131	12.87	5.79423
1.78333	18.8338	12.9261	5.83343
1.79167	18.842	12.9982	5.84254
1.8	18.881	13.2338	5.6545
1.80833	18.9369	13.2442	5.64448
1.81667	18.8644	13.1629	5.68691
1.825	18.9485	13.0692	5.80485
1.83333	18.8721	12.9859	5.79038
1.84167	18.7665	12.6984	5.96001
1.85	18.7797	12.8083	5.95362
1.85833	18.9544	12.8906	5.95991
1.86667	18.9362	12.9542	5.94505
1.875	18.9761	12.8309	6.0605
1.88333	18.7496	12.7299	5.94363
1.89167	18.718	12.7951	5.94491
1.9	18.9087	12.9236	5.87332
1.90833	18.7479	12.7333	5.96409
1.91667	18.8525	12.3038	6.46942
1.925	18.8073	12.2994	6.43785
1.93333	18.7201	12.4466	6.17985
1.94167	18.8279	12.4562	6.26934
1.95	18.7322	12.671	6.01407
1.95833	18.8324	12.6203	6.12961
1.96667	18.9102	12.4177	6.4316
1.975	18.8851	12.4667	6.36168
1.98333	18.91	12.6179	6.26095
1.99167	18.8173	12.8714	5.9313
2	18.75	13.0393	5.70461
2.00833	18.7863	12.9364	5.80966
2.01667	18.8325	12.7453	6.02229
2.025	18.8004	12.9731	5.84772
2.03333	18.7531	12.9632	5.80627
2.04167	18.7809	12.739	5.95845
2.05	18.7664	12.6295	6.07142
2.05833	18.9308	12.5735	6.30173
2.06667	18.8311	12.6754	6.10333
2.075	18.8667	12.7556	6.00513
2.08333	18.8778	12.6537	6.19759
2.09167	18.9189	12.5622	6.27604
2.1	18.9935	12.684	6.34883
2.10833	18.9991	12.6599	6.29357
2.11667	18.9342	12.5669	6.43112
2.125	18.7931	12.1132	6.68897
2.13333	18.8389	12.2063	6.66136
2.14167	18.8946	12.3029	6.48599
2.15	18.9166	12.3604	6.45959
2.15833	18.8967	12.4324	6.40847
2.16667	18.8158	12.2703	6.56558
2.175	18.6931	11.9635	6.77132
2.18333	18.984	11.9008	6.92096
2.19167	18.7289	12.0604	6.70992
2.2	18.7698	12.2808	6.45977
2.20833	18.7082	12.4852	6.22847
2.21667	18.8159	12.2754	6.44117
2.225	18.8834	12.4394	6.32085
2.23333	18.9425	12.5691	6.29515
2.24167	18.9897	12.4774	6.56011
2.25	18.8754	12.2334	6.69312
2.25833	19.0218	11.7791	7.05552
2.26667	18.7415	11.614	6.9979
2.275	18.8208	12.1019	6.7112
2.28333	18.7719	11.8155	6.87847
2.29167	18.7386	11.5744	7.08297
2.3	18.9053	11.8247	7.03652
2.30833	18.8622	12.1284	6.76095
2.31667	18.7443	12.1462	6.52658
2.325	18.8096	11.6747	7.06084
2.33333	18.7786	11.5501	7.10121
2.34167	18.8841	11.9617	6.81898
2.35	18.6816	12.1696	6.52675
2.35833	19.0063	12.0289	6.87242
2.36667	18.7915	12.1863	6.53436
2.375	18.7484	12.0215	6.68435
2.38333	18.8673	12.3017	6.4861
2.39167	18.8551	12.2287	6.48028
2.4	19.0719	12.5575	6.5002
2.40833	18.8282	12.3432	6.39134
2.41667	18.9065	12.4184	6.47353
2.425	18.8802	12.361	6.40909
2.43333	18.9818	12.2266	6.70522
2.44167	18.9225	12.2871	6.52006
2.45	18.9403	12.26	6.60226
2.45833	18.9047	12.1117	6.73126
2.46667	19.01	12.0733	6.8551
2.475	19.0405	12.2937	6.73434
2.48333	19.0194	12.337	6.57257
2.49167	19.0022	12.4384	6.47747
2.5	19.1174	12.4329	6.65309
2.50833	18.9928	12.5275	6.34361
2.51667	19.0167	12.3898	6.60759
2.525	19.0032	12.0115	6.94391
2.53333	19.0149	12.0009	6.98148
2.54167	19.0204	12.2854	6.67492
2.55	18.9907	12.2083	6.64448
2.55833	19.1442	11.6715	7.44921
2.56667	19.0403	11.4518	7.56794
2.575	18.8835	11.835	7.08526
2.58333	19.0154	11.949	7.04004
2.59167	19.1931	12.7479	6.43232
2.6	19.2489	12.5392	6.75109
2.60833	19.33	12.208	7.06096
2.61667	19.395	11.8414	7.59895
2.625	19.4589	11.285	8.18756
2.63333	19.2992	11.3686	7.91942
2.64167	19.3982	12.1183	7.23769
2.65	19.1949	12.0164	7.07892
2.65833	19.2538	11.6637	7.44565
2.66667	19.2981	11.5425	7.62405
2.675	19.2603	11.8578	7.34183
2.68333	19.24	11.754	7.44234
2.69167	19.4249	11.9115	7.44112
2.7	19.2517	11.9611	7.36295
2.70833	19.1659	11.7926	7.30026
2.71667	19.2758	12.2871	7.01097
2.725	19.2261	12.4702	6.61126
2.73333	19.1735	12.2932	6.7417
2.74167	19.1326	11.9877	7.10193
2.75	19.5452	12.1671	7.3599
2.75833	19.9715	12.802	7.18207
2.76667	19.7913	12.8077	6.99394
2.775	19.5886	12.8423	6.73418
2.78333	19.5138	12.8536	6.68674
2.79167	19.3516	13.0762	6.22525
2.8	19.4719	12.7257	6.64182
2.80833	19.1343	12.3902	6.33274
2.81667	19.18	12.3418	6.68483
2.825	19.5486	12.6873	6.81815
2.83333	19.4078	12.7852	6.56231
2.84167	19.7696	12.8656	6.89667
2.85	19.3655	12.7694	6.60778
2.85833	19.3278	12.5111	6.79141
2.86667	19.2071	12.2875	6.90868
2.875	19.2417	12.3788	6.72937
2.88333	19.314	12.2813	6.9133
2.89167	19.4909	12.1725	7.29015
2.9	19.4899	12.4197	7.05494
2.90833	19.438	12.3252	6.94712
2.91667	19.3204	12.0367	7.16902
2.925	19.7186	12.5903	7.08526
2.93333	19.7506	12.5334	7.20158
2.94167	19.4743	12.6507	6.87539
2.95	19.5609	12.4482	7.09436
2.95833	19.5069	12.7686	6.71095
2.96667	19.6236	13.0392	6.54315
2.975	19.6349	13.1841	6.45101
2.98333	19.7202	13.3529	6.33343
2.99167	19.6633	13.5487	6.08753
3	19.6094	13.6155	6.01404
3.00833	19.7327	13.4627	6.26454
3.01667	19.9065	13.4947	6.39454
3.025	19.9651	13.7214	6.22891
3.03333	19.8759	13.4248	6.42194
3.04167	20.1401	13.5186	6.60305
3.05	19.9953	13.1696	6.89564
3.05833	19.8479	12.8316	7.01676
3.06667	19.7706	12.8251	6.96173
3.075	19.992	13.1857	6.8503
3.08333	19.9192	13.258	6.63519
3.09167	19.9067	13.0489	6.85638
3.1	19.6998	12.7207	6.95104
3.10833	19.4817	12.3163	6.95922
3.11667	19.3982	12.5842	6.6059
3.125	19.5676	12.8915	6.70414
3.13333	19.8261	13.3078	6.50092
3.14167	19.7742	13.3034	6.43365
3.15	19.4619	13.3103	6.19365
3.15833	19.5666	12.713	6.69394
3.16667	19.5343	12.6671	6.76867
3.175	19.7388	12.6728	7.05683
3.18333	19.9113	13.2003	6.6952
3.19167	19.518	13.1186	6.19433
3.2	19.6463	13.0342	6.63507
3.20833	19.7755	13.0155	6.73616
3.21667	19.6463	13.2173	6.46076
3.225	19.685	12.9786	6.76797
3.23333	19.7357	12.772	6.95142
3.24167	19.9318	13.0998	6.8234
3.25	19.9478	13.0709	6.84913
3.25833	19.9199	13.1407	6.72982
3.26667	19.8324	12.8249	6.94942
3.275	19.8241	13.0416	6.70775
3.28333	19.6198	12.9079	6.47577
3.29167	19.6679	12.7515	6.94389
3.3	19.6925	12.6471	7.0366
3.30833	19.5699	11.8973	7.65803
3.31667	19.743	12.2495	7.54465
3.325	19.7782	12.8564	6.90912
3.33333	19.9125	13.078	6.82481
3.34167	19.7052	12.8904	6.70131
3.35	20.1382	12.863	7.25509
3.35833	19.9447	13.1475	6.7974
3.36667	19.7227	13.0624	6.71663
3.375	19.5643	12.9567	6.52304
3.38333	19.806	12.6805	7.13161
3.39167	19.8609	12.7045	7.15141
3.4	19.7727	13.0434	6.76321
3.40833	19.9567	13.0826	6.86586
3.41667	19.9292	12.9483	6.97659
3.425	19.9136	12.7754	7.1351
3.43333	19.5438	12.7294	6.85578
3.44167	19.5039	12.3	7.09159
3.45	19.5412	12.4785	7.06433
3.45833	19.9104	13.1015	6.80218
3.46667	19.7511	12.9705	6.79088
3.475	19.7973	12.9911	6.82284
3.48333	19.7144	13.3953	6.31636
3.49167	19.769	12.8088	6.90692
3.5	19.7067	12.4072	7.2407
3.50833	19.66	12.5536	7.09806
3.51667	19.4971	12.5111	6.95799
3.525	20.0237	12.9544	7.04545
3.53333	19.8137	12.9367	6.85402
3.54167	19.7864	12.8187	6.97468
3.55	19.807	13.1329	6.65895
3.55833	19.7546	13.1627	6.64815
3.56667	20.0633	13.431	6.62435
3.575	19.9108	13.5066	6.35765
3.58333	19.8753	13.1843	6.68731
3.59167	19.9216	13.0814	6.82047
3.6	20.0107	13.2668	6.76483
3.60833	19.9096	13.2975	6.58808
3.61667	20.0493	13.4674	6.54399
3.625	20.0277	13.5632	6.45738
3.63333	20.0199	13.4329	6.56215
3.64167	19.9642	13.4183	6.49821
3.65	19.9321	13.1192	6.81646
3.65833	19.7824	12.9303	6.89763
3.66667	19.6773	12.8323	6.84943
3.675	19.6709	12.7948	6.87314
3.68333	19.6483	12.9765	6.60759
3.69167	19.8965	13.1506	6.74085
3.7	19.7701	13.2642	6.51748
3.70833	19.7723	13.088	6.68403
3.71667	19.6499	12.639	7.02904
3.725	19.8113	12.8506	6.96099
3.73333	19.5911	13.2474	6.39461
3.74167	19.6902	13.2372	6.37921
3.75	19.7532	13.2039	6.54149
3.75833	19.695	13.2202	6.48377
3.76667	19.5878	13.1644	6.44525
3.775	19.5645	12.6399	6.9403
3.78333	19.6207	12.5465	7.0312
3.79167	19.4252	12.2082	6.96573
3.8	19.4549	12.1867	7.24448
3.80833	19.3059	12.3056	6.97465
3.81667	19.528	12.3178	7.19049
3.825	19.3911	12.1279	7.24548
3.83333	19.3281	11.8976	7.23246
3.84167	19.3609	11.7387	7.62407
3.85	19.3399	11.5161	7.85224
3.85833	19.4192	11.51	7.92699
3.86667	19.4691	11.7407	7.70973
3.875	19.5116	11.9442	7.56715
3.88333	19.4548	12.0515	7.36261
3.89167	19.6108	12.5291	7.05415
3.9	19.4874	12.6992	6.77366
3.90833	19.5156	12.641	6.9267
3.91667	19.7268	12.6873	7.04247
3.925	19.5918	12.6337	6.94602
3.93333	19.4046	12.9351	6.48407
3.94167	19.4254	12.8494	6.56011
3.95	19.6104	12.8626	6.71736
3.95833	19.5576	12.9961	6.56007
3.96667	19.4444	12.5706	6.86782
3.975	19.4281	12.9249	6.46238
3.98333	19.6706	13.1285	6.54426
3.99167	19.4549	12.9093	6.5036
4	19.4226	12.7236	6.62851
4.00833	19.4854	12.4105	7.13806
4.01667	19.4702	12.4429	6.93578
4.025	19.4259	12.198	7.13499
4.03333	19.5069	12.4622	7.02425
4.04167	19.4211	12.3971	7.0821
4.05	19.4105	12.1543	7.24474
4.05833	19.2592	11.9621	7.33177
4.06667	19.3603	12.3081	7.00449
4.075	19.3354	12.2773	7.09344
4.08333	19.8055	12.9274	6.87347
4.09167	19.6377	13.0694	6.55057
4.1	19.4578	12.4544	6.87757
4.10833	19.3886	12.4467	6.88216
4.11667	19.4422	12.4684	6.9209
4.125	19.4755	12.813	6.60478
4.13333	19.3717	12.2404	7.12194
4.14167	19.3326	12.6204	6.72165
4.15	19.1983	12.3838	6.72247
4.15833	19.547	13.0861	6.46022
4.16667	19.6205	13.1245	6.4814
4.175	19.9031	13.3911	6.49154
4.18333	19.6665	13.2154	6.44043
4.19167	19.4994	13.2536	6.23984
4.2	19.6029	13.3061	6.28858
4.20833	19.5185	13.1135	6.39458
4.21667	19.4588	12.6935	6.78916
4.225	19.39	12.0009	7.20998
4.23333	19.0756	11.9914	7.09977
4.24167	19.2841	12.2732	7.03729
4.25	19.9039	12.211	7.6649
4.25833	19.6769	12.7443	6.94375
4.26667	19.4555	12.7947	6.66508
4.275	19.6014	13.0426	6.54668
4.28333	19.5346	13.043	6.50452
4.29167	19.6444	13.1008	6.53046
4.3	19.4728	12.7444	6.72601
4.30833	19.3041	12.2302	7.07641
4.31667	19.185	12.3567	6.803
4.325	19.1961	12.519	6.64853
4.33333	19.4156	12.4308	6.97443
4.34167	19.3327	12.5787	6.71129
4.35	19.216	12.5292	6.69962
4.35833	19.358	12.4065	6.81608
4.36667	19.589	12.5211	6.99003
4.375	19.9369	12.8976	7.02382
4.38333	19.7306	13.41	6.27623
4.39167	19.6194	13.1341	6.48231
4.4	19.5623	12.621	6.91895
4.40833	19.2722	11.9869	7.09835
4.41667	19.3244	11.8151	7.45678
4.425	19.3288	11.9234	7.40354
4.43333	19.2163	11.6377	7.58647
4.44167	19.4866	11.8029	7.654
4.45	19.1853	12.4852	6.74042
4.45833	19.1926	12.283	6.74529
4.46667	19.1675	12.2696	6.88943
4.475	19.1889	12.1207	7.00791
4.48333	19.045	12.2952	6.71828
4.49167	19.0774	12.2071	6.83564
4.5	19.0812	11.9916	6.97693
4.50833	19.1332	11.75	7.30609
4.51667	19.2074	11.9325	7.2666
4.525	19.5262	12.3029	7.22714
4.53333	19.3915	12.3091	7.0405
4.54167	19.3925	12.3701	6.97707
4.55	19.1201	12.0791	6.9781
4.55833	19.0232	12.2039	6.89574
4.56667	19.364	11.9342	7.44502
4.575	19.1255	11.9191	7.20226
4.58333	19.1832	12.037	7.07293
4.59167	18.994	11.9059	7.07302
4.6	19.1648	11.8108	7.22474
4.60833	19.0011	11.9666	6.94355
4.61667	19.1955	12.1278	6.97025
4.625	18.9783	12.1853	6.79035
4.63333	19.085	12.3239	6.75965
4.64167	18.9166	12.2449	6.59024
4.65	19.0629	12.1841	6.87832
4.65833	19.1144	12.1105	6.98684
4.66667	18.9942	12.2431	6.68484
4.675	19.1435	12.0684	6.97877
4.68333	18.9263	12.0753	6.88259
4.69167	19.0652	12.4539	6.61119
4.7	18.8066	12.0698	6.70118
4.70833	18.9458	11.9106	7.06116
4.71667	19.0535	11.9119	7.04738
4.725	18.9204	12.2451	6.65704
4.73333	18.7664	12.2035	6.50368
4.74167	18.8697	12.3468	6.45847
4.75	18.8447	12.1801	6.65371
4.75833	18.9675	12.4808	6.46401
4.76667	18.9415	12.6369	6.32511
4.775	18.8169	12.4891	6.25579
4.78333	18.898	11.9656	6.9182
4.79167	19.0265	12.2296	6.80088
4.8	18.8894	12.3572	6.40909
4.80833	18.861	11.7353	6.97972
4.81667	18.7689	11.4842	7.28523
4.825	18.6755	11.2946	7.31249
4.83333	18.739	11.2431	7.46035
4.84167	18.7621	11.4947	7.3239
4.85	18.7487	11.5063	7.11434
4.85833	18.6614	10.9689	7.50073
4.86667	18.9489	11.0335	7.78362
4.875	18.8731	11.6443	7.13102
4.88333	18.7538	11.6748	7.03182
4.89167	18.9256	12.203	6.69864
4.9	18.8707	11.7792	6.93401
4.90833	18.7188	11.4827	7.19723
4.91667	18.8278	11.2948	7.37921
4.925	18.7486	11.9253	6.86063
4.93333	18.7327	11.8269	6.9033
4.94167	18.8336	12.0627	6.7733
4.95	18.8334	12.0059	6.81356
4.95833	18.8924	12.1683	6.7531
4.96667	18.7278	12.1653	6.3939
4.975	18.8304	11.8504	6.98521
4.98333	18.8799	11.6899	7.13712
4.99167	18.6536	11.7884	6.69119
5	18.7038	11.7501	6.9987
5.00833	18.6098	11.7837	6.83062
5.01667	19.1758	12.0404	7.11363
5.025	19.0444	11.8917	7.17465
5.03333	18.9746	11.8398	7.00527
5.04167	18.8586	11.3515	7.51114
5.05	19.0184	11.6785	7.38904
5.05833	18.9247	11.8013	6.99372
5.06667	18.9066	12.4878	6.39201
5.075	18.8719	12.5637	6.30063
5.08333	18.8521	12.4511	6.25385
5.09167	19.0472	12.9252	6.11655
5.1	19.043	13.1627	5.88432
5.10833	19.0607	13.264	5.70049
5.11667	18.9092	13.3172	5.64523
5.125	18.9445	13.3879	5.4949
5.13333	18.8254	13.1003	5.7482
5.14167	19.0441	13.4821	5.58627
5.15	18.9894	13.4865	5.4852
5.15833	18.935	13.5918	5.2841
5.16667	18.8904	13.5023	5.38731
5.175	18.9014	13.8038	5.09285
5.18333	18.9233	13.7762	5.1839
5.19167	18.9513	13.804	5.19652
5.2	19.068	13.8508	5.24422
5.20833	19.1253	14.1182	4.96802
5.21667	18.8583	14.1238	4.65686
5.225	19.0246	13.8652	5.18601
5.23333	19.0562	13.9466	5.03935
5.24167	18.9949	13.867	5.13504
5.25	19.0387	13.8847	5.16118
5.25833	19.0601	14.1763	4.76238
5.26667	19.1138	14.0182	5.09345
5.275	19.0945	14.0515	5.02248
5.28333	19.0885	14.1471	4.96039
5.29167	19.235	14.4745	4.78784
5.3	19.2113	14.4207	4.74348
5.30833	19.2717	14.374	4.84799
5.31667	19.1977	14.4946	4.65586
5.325	19.1655	14.2242	4.81842
5.33333	19.0681	14.3965	4.67304
5.34167	19.3082	14.6531	4.60888
5.35	19.27	14.2743	4.91578
5.35833	19.1332	13.9555	5.07519
5.36667	19.1842	13.7333	5.31849
5.375	19.1168	13.789	5.2088
5.38333	19.1864	14.0592	5.06474
5.39167	18.9956	13.985	5.03031
5.4	18.8964	13.7322	5.13372
5.40833	18.8701	13.7007	5.15133
5.41667	19.1406	14.2999	4.87652
5.425	19.0883	14.201	4.88675
5.43333	18.9902	13.8893	5.02288
5.44167	18.9588	13.6169	5.17404
5.45	18.9074	13.4282	5.39109
5.45833	19.0326	13.4207	5.60043
5.46667	18.9926	14.0782	4.96348
5.475	19.0796	14.1601	4.91697
5.48333	19.0341	14.1998	4.7608
5.49167	19.0863	14.2234	4.85759
5.5	19.0037	14.1934	4.79021
5.50833	19.0351	14.4718	4.58213
5.51667	18.9838	14.5248	4.47461
5.525	19.2961	14.6244	4.66192
5.53333	19.1456	14.6471	4.48349
5.54167	18.9577	14.4762	4.46853
5.55	19.0646	14.3355	4.74913
5.55833	19.1242	14.33	4.78609
5.56667	19.002	13.9835	5.05129
5.575	18.9707	14.1655	4.72141
5.58333	18.9978	13.9824	5.02904
5.59167	19.214	14.3446	4.89973
5.6	18.9895	14.2497	4.77148
5.60833	18.9077	14.0705	4.86009
5.61667	18.8211	14.0669	4.57239
5.625	19.0621	13.8028	5.22231
5.63333	19.0878	13.8482	5.1924
5.64167	18.9946	13.4535	5.4942
5.65	18.9532	13.0771	5.79151
5.65833	18.9902	12.6041	6.21831
5.66667	19.0836	13.1652	5.94431
5.675	19.0383	12.9485	6.08745
5.68333	18.7857	12.7484	5.96313
5.69167	18.9923	12.5478	6.37954
5.7	18.9426	12.8644	6.03856
5.70833	18.9128	13.294	5.65181
5.71667	18.8826	13.4605	5.41711
5.725	18.8687	13.6769	5.17599
5.73333	18.8599	13.6937	5.16929
5.74167	18.9272	13.8248	5.14906
5.75	18.9606	13.5709	5.24237
5.75833	19.0537	13.581	5.39396
5.76667	18.9993	13.5753	5.42251
5.775	18.9893	14.1195	4.8639
5.78333	18.9896	14.32	4.69765
5.79167	18.9746	14.2848	4.68288
5.8	18.9279	14.2551	4.66773
5.80833	18.9416	13.92	4.92554
5.81667	18.9914	14.0412	4.93752
5.825	18.8592	13.9778	4.75309
5.83333	18.9808	14.024	4.84736
5.84167	19.5847	14.709	4.86245
5.85	19.4944	14.877	4.61154
5.85833	19.3799	14.6972	4.59787
5.86667	19.4152	14.3861	4.97943
5.875	19.1665	14.6099	4.46964
5.88333	19.2747	14.7549	4.50797
5.89167	19.1379	14.6731	4.44913
5.9	19.1465	14.576	4.53005
5.90833	19.1252	14.5051	4.52404
5.91667	19.1458	14.6241	4.52025
5.925	19.1412	14.8485	4.22981
5.93333	19.1962	14.8363	4.41928
5.94167	19.0762	14.897	4.16537
5.95	19.1209	14.8415	4.19225
5.95833	19.0474	14.8657	4.16211
5.96667	18.9489	14.7637	4.08969
5.975	19.0204	14.8477	4.12392
5.98333	19.0013	14.8767	4.0875
5.99167	19.1603	14.9708	4.12322
6	19.0866	14.8352	4.19601
6.00833	18.9669	14.6011	4.33835
6.01667	18.8898	14.4816	4.39497
6.025	18.9328	14.6373	4.24474
6.03333	19.2136	14.5748	4.63356
6.04167	19.1398	14.7694	4.36733
6.05	18.9955	14.4974	4.40232
6.05833	18.9407	14.525	4.48077
6.06667	18.8509	14.2724	4.52758
6.075	18.9335	14.1266	4.7994
6.08333	19.0137	14.1278	4.88575
6.09167	18.8537	14.022	4.86461
6.1	18.8542	13.9357	4.80423
6.10833	19.0005	13.8916	4.99043
6.11667	18.9993	13.8489	5.15376
6.125	19.1068	14.2184	4.8833
6.13333	18.9413	14.5289	4.45235
6.14167	18.9333	14.5349	4.3348
6.15	19.0096	14.3536	4.57047
6.15833	18.9861	14.1974	4.73518
6.16667	18.9054	14.0699	4.79929
6.175	18.8528	14.0321	4.7978
6.18333	19.1137	14.1098	5.00572
6.19167	19.091	14.3611	4.69811
6.2	18.9229	14.3306	4.63193
6.20833	19.0282	14.3594	4.65555
6.21667	18.9706	14.3915	4.59094
6.225	19.019	14.3023	4.74728
6.23333	19.021	13.9399	4.94604
6.24167	19.043	13.9516	5.09194
6.25	18.9031	13.6239	5.21426
6.25833	18.9244	13.4114	5.51183
6.26667	18.6784	13.2888	5.37679
6.275	18.7538	12.9324	5.88958
6.28333	18.7614	12.6614	6.07317
6.29167	18.7336	12.9813	5.76106
6.3	18.8318	13.1854	5.64356
6.30833	18.9103	13.3618	5.53283
6.31667	19.0133	13.4633	5.4121
6.325	19.0172	12.9857	5.85024
6.33333	18.8927	12.6409	6.19865
6.34167	18.7653	12.4487	6.34119
6.35	18.8179	12.4384	6.36174
6.35833	18.8734	12.631	6.2105
6.36667	18.9293	12.7406	6.16006
6.375	19.022	12.796	6.20521
6.38333	18.915	12.6219	6.27423
6.39167	18.8555	12.2959	6.35774
6.4	18.8186	11.9224	6.79199
6.40833	19.0184	12.3097	6.69691
6.41667	18.858	12.5828	6.37034
6.425	18.6629	12.3221	6.26393
6.43333	18.7291	11.9063	6.90118
6.44167	18.5327	11.7605	6.66844
6.45	18.6239	11.3063	7.31423
6.45833	18.5854	11.6575	6.87236
6.46667	18.4677	11.7761	6.47036
6.475	18.3785	11.386	6.99855
6.48333	18.6362	11.241	7.38985
6.49167	18.9475	11.6479	7.27688
6.5	18.923	12.1475	6.70786
6.50833	18.7603	12.3621	6.34451
6.51667	18.6217	11.9411	6.78734
6.525	18.6981	12.2787	6.45154
6.53333	18.738	12.3593	6.38695
6.54167	18.7794	12.3679	6.39126
6.55	18.419	12.2065	6.15633
6.55833	18.6342	12.3149	6.2988
6.56667	18.8113	12.9661	5.80765
6.575	18.9313	13.3331	5.57271
6.58333	18.7398	13.4137	5.33332
6.59167	18.8587	13.2917	5.55777
6.6	19.1814	13.4714	5.69425
6.60833	19.0467	13.5386	5.49985
6.61667	18.9711	13.4251	5.51904
6.625	18.8856	13.1355	5.62217
6.63333	18.8928	13.114	5.75708
6.64167	18.804	13.4527	5.33579
6.65	18.8475	13.9434	4.91152
6.65833	18.733	13.7873	4.96226
6.66667	18.7463	13.7314	4.84806
6.675	18.6666	13.7219	4.94528
6.68333	18.6737	13.9165	4.71776
6.69167	18.7199	13.84	4.84563
6.7	18.621	13.7092	4.88939
6.70833	18.7186	13.8026	4.88532
6.71667	18.8371	13.974	4.86124
6.725	18.8045	14.2929	4.52437
6.73333	18.8417	14.3439	4.45694
6.74167	19.2199	14.3173	4.88644
6.75	18.8967	14.2195	4.58893
6.75833	19.2	14.1692	5.01584
6.76667	19.1669	14.3277	4.83886
6.775	19.0017	13.8146	5.0386
6.78333	18.9916	13.3358	5.6581
6.79167	19.1367	13.5829	5.59294
6.8	19.0781	13.6622	5.39866
6.80833	19.1131	13.9118	5.186
6.81667	18.9356	13.6548	5.17938
6.825	18.8875	13.2316	5.64092
6.83333	19.0319	13.0276	5.86705
6.84167	18.7886	12.9375	5.86953
6.85	18.6113	12.78	5.70062
6.85833	18.7707	12.4422	6.27399
6.86667	18.6179	12.4553	6.17051
6.875	18.6224	12.5738	6.09191
6.88333	18.7668	12.0594	6.76336
6.89167	18.9318	12.0651	6.80701
6.9	18.9341	12.3593	6.55665
6.90833	19.0653	12.5069	6.52836
6.91667	18.6988	12.4229	6.2914
6.925	18.8011	12.7567	6.07908
6.93333	18.7482	12.949	5.8145
6.94167	18.637	12.6357	6.06979
6.95	18.49	12.2155	6.19667
6.95833	18.6136	11.6154	6.88456
6.96667	18.5188	11.2119	7.10466
6.975	18.5147	11.0894	7.53237
6.98333	18.4014	11.176	7.2236
6.99167	18.8211	11.2785	7.5648
7	19.0733	11.7474	7.3167
7.00833	18.9733	11.6941	7.30054
7.01667	18.707	11.6824	7.0007
7.025	18.636	11.4709	7.02686
7.03333	18.5631	11.2112	7.39399
7.04167	18.8466	11.89	7.00978
7.05	18.7948	12.1121	6.64397
7.05833	18.786	11.8593	6.90992
7.06667	18.5829	11.6121	6.91541
7.075	18.4515	11.0734	7.22958
7.08333	18.5248	10.7521	7.77408
7.09167	18.8651	11.5129	7.31874
7.1	18.6389	11.9861	6.68691
7.10833	18.7351	11.5399	7.23148
7.11667	18.5617	11.644	6.90628
7.125	18.5129	11.2367	7.25141
7.13333	18.3826	10.7729	7.56251
7.14167	18.4809	10.9564	7.58765
7.15	18.3998	10.7528	7.45921
7.15833	18.3254	10.5137	7.6848
7.16667	18.4622	10.5461	7.89266
7.175	18.5217	10.6338	7.86704
7.18333	18.3011	10.3408	7.98154
7.19167	18.4681	10.4072	8.04191
7.2	18.0199	10.4884	7.49713
7.20833	18.1196	10.4771	7.62627
7.21667	18.1324	10.3583	7.54701
7.225	18.106	10.2601	7.62941
7.23333	18.0424	10.1817	7.78169
7.24167	17.9413	10.241	7.66399
7.25	17.9285	10.1965	7.62082
7.25833	18.0468	10.194	7.96232
7.26667	18.3167	11.0328	7.26522
7.275	18.0151	11.5691	6.38585
7.28333	18.1673	11.3776	6.69302
7.29167	17.9802	11.1638	6.74353
7.3	18.0314	11.6448	6.34936
7.30833	17.7618	12.0933	5.56597
7.31667	17.9211	11.8724	6.00228
7.325	17.9815	11.5684	6.43431
7.33333	18.3689	12.0715	6.32246
7.34167	18.1252	11.5589	6.42759
7.35	17.9565	11.4012	6.43265
7.35833	18.1716	11.219	6.89143
7.36667	18.0945	11.1695	6.90397
7.375	17.8567	11.079	6.79577
7.38333	17.6575	11.1906	6.44471
7.39167	17.6782	11.5489	5.94968
7.4	17.8753	11.4764	6.33235
7.40833	17.7414	11.3852	6.37172
7.41667	17.8311	11.5076	6.3199
7.425	18.4429	12.1333	6.32404
7.43333	18.1214	12.3357	5.78601
7.44167	18.1593	12.6063	5.59992
7.45	18.2793	12.5337	5.73094
7.45833	18.1844	12.2439	5.88122
7.46667	18.1782	11.8097	6.20541
7.475	18.0114	11.483	6.46651
7.48333	18.0046	11.4477	6.55944
7.49167	17.8939	11.9248	5.96232
7.5	17.7798	11.6962	6.05929
7.50833	18.0609	11.9456	6.10599
7.51667	17.8717	12.0906	5.82588
7.525	17.7695	11.989	5.74996
7.53333	17.7415	11.6148	6.19459
7.54167	17.7819	11.0671	6.64867
7.55	17.8172	10.7328	7.14037
7.55833	17.9932	11.0636	6.92136
7.56667	17.81	11.0724	6.72324
7.575	17.8231	11.0413	6.72602
7.58333	17.8926	11.1172	6.71373
7.59167	18.0301	11.22	6.8175
7.6	17.8721	11.1505	6.57611
7.60833	17.9715	10.9468	6.9098
7.61667	18.0773	10.7369	7.29414
7.625	18.0108	10.5533	7.4374
7.63333	18.2326	10.9526	7.267
7.64167	18.1341	11.1096	6.9047
7.65	18.2427	11.078	7.18103
7.65833	18.0217	11.0171	6.88938
7.66667	18.1487	10.8428	7.20355
7.675	18.2085	10.5875	7.72591
7.68333	18.3898	10.54	7.835
7.69167	18.4317	10.9834	7.46364
7.7	18.2311	10.9835	7.10725
7.70833	18.1416	10.948	7.14408
7.71667	18.1209	10.9946	7.09274
7.725	17.9255	11.0534	6.8435
7.73333	18.0433	10.9656	6.9278
7.74167	18.2867	10.9135	7.3951
7.75	18.3959	11.3354	7.02715
7.75833	18.3192	11.4825	6.66201
7.76667	18.3199	11.046	7.24866
7.775	18.2778	11.3055	6.97578
7.78333	18.1488	11.0699	7.07673
7.79167	18.1719	10.7874	7.17322
7.8	18.0625	10.6357	7.33123
7.80833	18.1852	10.7097	7.37097
7.81667	18.2935	11.1648	7.13231
7.825	18.3775	11.4085	6.95918
7.83333	18.281	11.5972	6.6332
7.84167	18.1388	11.5142	6.58332
7.85	18.0539	11.1081	6.93873
7.85833	17.9509	11.1254	6.81984
7.86667	18.1664	10.8837	7.31337
7.875	18.3956	10.7645	7.6087
7.88333	18.1995	11.211	7.03993
7.89167	18.1261	10.7855	7.41033
7.9	18.2637	11.0364	7.21216
7.90833	17.9732	11.0641	6.90387
7.91667	18.129	11.2259	6.89618
7.925	18.2134	11.1066	7.13111
7.93333	18.1456	10.9044	7.27029
7.94167	18.0228	10.8718	7.12359
7.95	18.0329	10.8517	7.09366
7.95833	18.1137	10.6411	7.2105
7.96667	18.044	10.7514	7.20685
7.975	18.0067	11.0058	6.8351
7.98333	18.521	11.5232	6.99355
7.99167	18.4369	11.9034	6.56066
8	18.2559	11.9715	6.28529
8.00833	18.1805	11.9279	6.19536
8.01667	18.2513	12.2822	5.96678
8.025	18.358	12.4344	5.9379
8.03333	18.2424	12.348	5.75012
8.04167	18.1711	12.159	5.99645
8.05	18.2264	12.2497	5.97967
8.05833	18.2276	11.8269	6.23123
8.06667	18.629	12.3001	6.3786
8.075	18.6748	12.5315	6.08719
8.08333	18.5775	12.8946	5.62848
8.09167	18.3709	12.7609	5.65317
8.1	18.4081	12.3439	6.03059
8.10833	18.3218	12.4248	5.92817
8.11667	18.405	12.043	6.3897
8.125	18.3212	12.2489	6.2114
8.13333	18.5268	12.2824	6.24589
8.14167	18.359	12.6307	5.71848
8.15	18.4215	12.6614	5.73407
8.15833	18.388	12.5395	5.82788
8.16667	18.296	12.9078	5.42386
8.175	18.4058	12.9743	5.46456
8.18333	18.2336	12.9215	5.34337
8.19167	18.5486	13.2319	5.31013
8.2	18.42	13.2686	5.12848
8.20833	18.4068	12.9818	5.38904
8.21667	18.5621	12.9077	5.64545
8.225	18.4213	12.9972	5.41797
8.23333	18.3265	12.904	5.35499
8.24167	18.4175	12.621	5.80566
8.25	18.3878	12.5686	5.79938
8.25833	18.4227	12.4945	5.94289
8.26667	18.7005	12.531	6.15001
8.275	18.5097	12.6974	5.80937
8.28333	18.546	12.7197	5.71503
8.29167	18.3908	12.0912	6.19747
8.3	18.4048	11.9064	6.54727
8.30833	18.4188	11.769	6.64333
8.31667	18.5787	11.9558	6.6053
8.325	18.5309	12.0394	6.47215
8.33333	18.5333	12.3418	6.20023
8.34167	18.5824	12.2606	6.292
8.35	18.4386	11.8351	6.57159
8.35833	18.3094	11.634	6.67845
8.36667	18.3037	11.8319	6.38124
8.375	18.5131	11.9334	6.60694
8.38333	18.5433	12.1327	6.38261
8.39167	18.7724	12.5233	6.2555
8.4	18.4853	12.1732	6.13055
8.40833	18.6424	11.8753	6.74131
8.41667	18.7385	12.1881	6.52513
8.425	18.6894	12.2089	6.45186
8.43333	18.6998	12.2577	6.46291
8.44167	18.4897	12.271	6.21052
8.45	18.5051	12.5254	5.94018
8.45833	18.4953	12.4361	6.01963
8.46667	18.3741	12.2362	6.13333
8.475	18.2483	12.0001	6.3023
8.48333	18.5671	12.1579	6.37883
8.49167	18.4762	12.1732	6.33058
8.5	18.5149	11.9709	6.50297
8.50833	18.5816	11.9053	6.66179
8.51667	18.3335	12.1824	6.16084
8.525	18.1657	12.1147	5.89381
8.53333	18.2267	11.6278	6.47911
8.54167	18.0732	11.4319	6.60989
8.55	18.3239	11.7094	6.61416
8.55833	18.3793	11.5113	6.86578
8.56667	18.1658	11.2872	6.91629
8.575	18.1263	11.2126	6.92115
8.58333	18.4374	11.4877	6.93287
8.59167	18.2382	11.4476	6.75295
8.6	18.2599	11.595	6.61485
8.60833	18.2595	11.2774	6.87554
8.61667	18.3297	11.6928	6.68545
8.625	18.5131	12.0542	6.43663
8.63333	18.2802	12.3113	5.92529
8.64167	18.2708	12.3958	5.79491
8.65	18.329	12.0324	6.29463
8.65833	18.0087	11.7353	6.19863
8.66667	18.0335	11.3623	6.61798
8.675	18.0916	11.1339	6.95177
8.68333	18.0881	11.5139	6.55826
8.69167	18.1465	11.5498	6.59044
8.7	18.3937	11.4886	6.86555
8.70833	18.1617	11.8418	6.32106
8.71667	18.2451	12.0686	6.11351
8.725	17.973	11.8486	6.01442
8.73333	18.2515	11.5887	6.7925
8.74167	18.7269	12.0871	6.72456
8.75	18.3819	11.8771	6.45075
8.75833	18.3315	11.9304	6.35055
8.76667	18.1883	11.4985	6.59042
8.775	18.2945	11.6135	6.68553
8.78333	18.0552	11.801	6.13344
8.79167	18.0513	11.6163	6.29188
8.8	17.9012	11.14	6.67583
8.80833	18.0711	11.4609	6.64472
8.81667	18.0894	11.6977	6.4005
8.825	17.9008	11.417	6.46963
8.83333	17.8746	11.0373	6.82596
8.84167	18.1131	11.5529	6.56103
8.85	17.9035	11.9132	5.88126
8.85833	17.9291	11.3647	6.31053
8.86667	18.2058	11.2982	6.9057
8.875	18.0886	11.017	6.93679
8.88333	17.7507	11.0642	6.56862
8.89167	17.846	10.9437	6.89557
8.9	17.9235	10.5331	7.22135
8.90833	17.7352	10.5406	7.05681
8.91667	17.9593	11.1008	6.67315
8.925	17.9696	11.1567	6.85539
8.93333	18.185	11.4149	6.72939
8.94167	18.1948	11.8519	6.34242
8.95	18.2816	11.8548	6.39047
8.95833	18.1957	11.8785	6.3139
8.96667	18.106	11.7859	6.26663
8.975	18.1009	11.6407	6.47097
8.98333	18.1564	12.0982	6.09025
8.99167	17.9541	12.0792	5.94958
9	18.0392	11.8033	6.13416
9.00833	18.0913	11.2255	6.77452
9.01667	17.9043	11.3411	6.52954
9.025	18.1838	11.9338	6.25589
9.03333	18.1209	12.0474	5.94195
9.04167	17.9642	11.5649	6.38486
9.05	18.1385	11.6816	6.48607
9.05833	17.9297	11.4259	6.4093
9.06667	17.9276	11.2934	6.48664
9.075	17.8743	11.6507	6.20247
9.08333	17.8678	11.6179	6.26513
9.09167	17.8362	11.3061	6.43492
9.1	17.7943	11.4716	6.33516
9.10833	17.824	11.5563	6.14538
9.11667	17.9516	11.4657	6.38926
9.125	18.0383	11.5152	6.48602
9.13333	18.0344	11.685	6.24552
9.14167	17.9871	11.915	6.07302
9.15	17.9732	11.6188	6.24502
9.15833	18.0317	11.935	6.14385
9.16667	18.1165	11.8557	6.28986
9.175	18.068	11.9787	6.05068
9.18333	17.9437	11.9593	5.9646
9.19167	18.0607	12.0108	6.04491
9.2	18.1369	12.0929	6.00792
9.20833	18.3736	12.2611	6.09717
9.21667	18.1254	12.2098	5.84293
9.225	18.052	11.9308	6.0975
9.23333	17.8913	11.5715	6.24692
9.24167	17.8483	11.6811	6.09607
9.25	17.9456	11.7215	6.09413
9.25833	17.9256	11.5342	6.30756
9.26667	18.0462	11.7226	6.32503
9.275	17.9504	11.8662	6.05947
9.28333	18.0501	11.9759	5.99077
9.29167	17.9351	11.9677	5.92855
9.3	17.959	11.9273	6.03722
9.30833	17.9791	12.0148	5.83
9.31667	18.0169	12.0705	5.9776
9.325	18.1347	12.0818	6.04503
9.33333	18.1821	12.4482	5.67874
9.34167	18.0816	12.5833	5.54439
9.35	18.1374	12.4249	5.68435
9.35833	17.9399	12.1284	5.63488
9.36667	18.1433	12.13	6.01197
9.375	17.9733	11.8073	6.08997
9.38333	18.0495	12.0955	5.98162
9.39167	17.8477	11.9904	5.78573
9.4	18.2077	11.9764	6.20773
9.40833	18.1242	12.2685	5.76998
9.41667	18.0627	12.1745	5.8081
9.425	17.9979	12.1888	5.71572
9.43333	17.9888	12.0878	5.77776
9.44167	17.9918	11.99	5.9746
9.45	18.0976	12.1784	5.90768
9.45833	18.0567	12.4059	5.61574
9.46667	17.9851	12.3834	5.57633
9.475	17.9512	11.9625	5.92568
9.48333	18.113	12.122	6.01471
9.49167	18.0819	12.4732	5.51729
9.5	17.9926	12.3848	5.60606
9.50833	17.879	12.4084	5.4898
9.51667	18.2073	12.2308	5.90656
9.525	18.2323	12.679	5.54881
9.53333	18.1044	12.6931	5.41494
9.54167	17.9183	12.4061	5.4709
9.55	17.894	12.0568	5.89575
9.55833	17.9979	12.057	5.96854
9.56667	17.8942	11.9625	5.91058
9.575	18.0472	12.0725	5.97308
9.58333	18.0639	12.3831	5.7038
9.59167	18.1782	12.3742	5.76987
9.6	18.1715	12.8135	5.35996
9.60833	18.1226	12.7236	5.40856
9.61667	18.1511	12.5915	5.59061
9.625	18.1251	12.5524	5.52424
9.63333	18.0721	12.3056	5.71968
9.64167	18.2196	12.6187	5.58044
9.65	18.1341	12.8229	5.32817
9.65833	18.1981	12.8514	5.33134
9.66667	17.9717	12.5205	5.47202
9.675	18.1462	11.9628	6.19044
9.68333	18.1149	12.1325	5.90701
9.69167	18.2164	12.4117	5.77346
9.7	17.9987	12.6551	5.38384
9.70833	18.0931	12.355	5.74678
9.71667	18.1472	12.8585	5.30311
9.725	18.0314	13.1013	4.93385
9.73333	18.0556	12.6805	5.34906
9.74167	18.1258	12.6577	5.4462
9.75	17.9571	12.7002	5.14861
9.75833	18.103	12.5243	5.50401
9.76667	18.102	12.6835	5.37632
9.775	18.0982	12.5587	5.54055
9.78333	18.014	12.701	5.29036
9.79167	17.9222	12.5924	5.31398
9.8	17.9825	12.6531	5.36708
9.80833	17.8413	12.4099	5.35668
9.81667	17.8385	12.3782	5.44532
9.825	18.0169	12.3843	5.60411
9.83333	18.1812	13.0523	5.13169
9.84167	18.2367	13.2435	4.98196
9.85	18.0475	13.3625	4.68858
9.85833	18.1022	13.5215	4.57959
9.86667	17.9881	13.5443	4.34304
9.875	18.036	13.6837	4.37058
9.88333	18.1034	13.7622	4.34465
9.89167	18.0196	13.7299	4.2873
9.9	18.168	14.0629	4.1097
9.90833	18.1046	14.1195	3.98555
9.91667	18.0431	14.256	3.76558
9.925	18.1231	14.153	3.85642
9.93333	18.0833	13.9912	4.11164
9.94167	18.1054	14.1401	3.9597
9.95	18.094	13.9367	4.12117
9.95833	18.1638	13.8321	4.3025
9.96667	18.1119	13.8542	4.16544
9.975	18.1122	13.8638	4.31228
9.98333	17.9935	13.8534	4.10266
9.99167	18.0465	13.8746	4.16233
10	18.1961	14.0857	4.08699
10.0083	18.2284	14.236	3.99379
10.0167	18.1862	14.1934	3.96896
10.025	18.092	13.9314	4.10679
10.0333	17.9814	13.6483	4.35269
10.0417	18.0925	13.3749	4.60272
10.05	17.9837	13.2191	4.70209
10.0583	17.9888	13.0198	5.01223
10.0667	17.9779	13.3045	4.694
10.075	18.0317	13.2652	4.76166
10.0833	18.0461	13.2481	4.80981
10.0917	18.0386	13.1196	4.90954
10.1	18.0322	12.9894	5.03021
10.1083	18.2171	13.1647	5.06329
10.1167	18.1294	13.0692	5.05942
10.125	18.5563	13.1703	5.37002
10.1333	18.3177	13.398	4.97977
10.1417	18.2834	12.9536	5.31028
10.15	18.0953	12.9039	5.18937
10.1583	18.0895	12.7689	5.30967
10.1667	18.1557	12.5774	5.572
10.175	17.985	12.1941	5.78845
10.1833	18.2513	12.0614	6.17457
10.1917	18.1133	12.0927	5.98657
10.2	18.2452	12.149	6.07137
10.2083	18.1439	12.5771	5.5398
10.2167	18.0602	12.7102	5.4093
10.225	18.044	12.5092	5.64188
10.2333	18.1872	12.8495	5.31248
10.2417	18.0663	12.8815	5.19832
10.25	17.918	12.691	5.16138
10.2583	18.1071	12.6339	5.48151
10.2667	18.0102	12.593	5.4184
10.275	18.0577	12.6191	5.45166
10.2833	17.8541	12.4927	5.36311
10.2917	17.7639	12.2194	5.55357
10.3	17.8876	12.0834	5.74779
10.3083	18.0572	12.2511	5.80677
10.3167	18.1101	12.5286	5.57986
10.325	18.0604	12.4837	5.56384
10.3333	18.0353	12.433	5.58944
10.3417	17.918	12.0165	5.89473
10.35	18.0127	11.7105	6.2455
10.3583	17.8114	11.7801	5.94903
10.3667	17.7642	11.5537	6.23207
10.375	17.9209	11.7774	6.11823
10.3833	18.0418	12.3152	5.67233
10.3917	18.0852	12.4746	5.47069
10.4	17.9056	11.9879	5.78736
10.4083	18.0714	11.7007	6.36227
10.4167	18.0325	12.1372	5.81782
10.425	17.904	12.0456	5.84355
10.4333	18.0272	12.2338	5.77641
10.4417	17.9101	12.4062	5.42702
10.45	17.9421	12.3827	5.6917
10.4583	17.8703	12.1675	5.75594
10.4667	17.9075	12.2555	5.46564
10.475	17.9202	12.4447	5.47623
10.4833	17.8641	12.2126	5.64348
10.4917	17.7981	11.9878	5.86863
10.5	17.9207	12.013	5.90546
10.5083	17.7668	12.345	5.40797
10.5167	17.941	12.7393	5.20178
10.525	17.8267	12.7645	5.10603
10.5333	17.7777	12.5438	5.2605
10.5417	17.8239	12.7067	5.16545
10.55	17.878	12.6984	5.0722
10.5583	18.1425	12.7197	5.40537
10.5667	18.1085	13.067	5.08228
10.575	17.9438	12.9413	4.93196
10.5833	18.1137	13.2341	4.87265
10.5917	18.0924	12.9792	5.06022
10.6	18.0379	12.9846	4.92291
10.6083	18.0327	12.9203	5.08589
10.6167	18.2485	12.9643	5.26499
10.625	18.1654	13.1722	4.99892
10.6333	18.0766	13.2055	4.86317
10.6417	18.0883	13.0384	5.03574
10.65	17.8817	12.6556	5.17833
10.6583	18.0359	12.379	5.54158
10.6667	17.7627	12.3042	5.34529
10.675	18.024	12.4985	5.59016
10.6833	18.071	12.6799	5.39431
10.6917	17.9911	12.7466	5.18887
10.7	17.9467	12.5403	5.37115
10.7083	18.0203	12.5264	5.4768
10.7167	17.8144	12.5524	5.31409
10.725	17.9182	12.4209	5.5599
10.7333	18.1984	12.6381	5.51762
10.7417	18.1371	12.7584	5.31877
10.75	18.1363	12.4337	5.69984
10.7583	17.9257	12.5365	5.36955
10.7667	18.3009	12.5783	5.71463
10.775	18.084	12.6808	5.383
10.7833	18.0853	12.6086	5.48739
10.7917	18.0851	12.7033	5.37415
10.8	18.0885	12.6436	5.44544
10.8083	18.0348	12.5655	5.40686
10.8167	18.0607	12.5259	5.5575
10.825	17.8909	12.27	5.62909
10.8333	18.0272	12.0686	5.92363
10.8417	18.0817	12.6538	5.43537
10.85	18.069	12.8744	5.18121
10.8583	18.0454	12.6779	5.43069
10.8667	18.0784	12.5282	5.54028
10.875	17.9272	12.6587	5.32484
10.8833	17.8477	12.4778	5.42976
10.8917	17.5789	11.8845	5.64372
10.9	17.7176	11.5989	5.96386
10.9083	17.8319	11.8033	5.93248
10.9167	18.0594	12.0777	5.97836
10.925	18.1437	12.6902	5.4328
10.9333	18.3498	12.9135	5.43273
10.9417	18.0679	12.6645	5.39109
10.95	17.8738	12.1943	5.62405
10.9583	17.8982	12.0515	5.75134
10.9667	17.5588	12.0235	5.37884
10.975	17.2794	11.8542	5.38418
10.9833	17.6688	11.9573	5.68524
10.9917	17.3734	11.9031	5.63789
11	17.6032	11.9233	5.50618
11.0083	17.5401	11.6924	5.71994
11.0167	17.7979	11.8455	5.93103
11.025	17.4926	11.5773	5.89672
11.0333	17.8012	11.7607	6.09174
11.0417	17.9751	12.2977	5.68105
11.05	17.7614	11.934	5.81008
11.0583	17.7475	11.8714	5.85201
11.0667	17.4525	11.728	5.71756
11.075	17.7349	11.9836	5.71025
11.0833	18.1968	12.5255	5.65448
11.0917	18.0221	12.5798	5.42987
11.1	17.9362	12.5439	5.38186
11.1083	17.6562	12.2873	5.39686
11.1167	17.6382	11.9958	5.69569
11.125	17.7363	12.1642	5.52305
11.1333	17.9036	12.4815	5.39441
11.1417	17.6704	12.4641	5.22724
11.15	17.8033	12.4232	5.39296
11.1583	17.6378	12.3749	5.19981
11.1667	17.4914	12.3277	5.18336
11.175	17.8407	12.6766	5.12759
11.1833	17.9329	13.1265	4.78331
11.1917	17.7379	13.189	4.56498
11.2	17.7435	13.1241	4.60689
11.2083	17.7777	12.9948	4.76765
11.2167	17.6842	13.0455	4.62207
11.225	17.6948	13.2302	4.47799
11.2333	17.715	13.1945	4.52175
11.2417	17.6025	13.6723	3.90457
11.25	17.9796	14.1604	3.71165
11.2583	17.9037	14.3668	3.53509
11.2667	18.0082	14.4977	3.5273
11.275	17.9605	14.7019	3.24566
11.2833	17.9493	14.858	3.10759
11.2917	18.1721	14.9863	3.18466
11.3	18.1444	15.1136	3.00393
11.3083	18.052	15.0911	2.91801
11.3167	18.0239	14.9237	3.10495
11.325	18.0244	14.9023	3.09828
11.3333	18.0643	14.8569	3.19926
11.3417	18.0753	14.947	3.14145
11.35	17.9354	14.8654	3.07001
11.3583	17.9759	14.7156	3.25894
11.3667	18.0217	14.8126	3.1812
11.375	17.9637	14.6767	3.26992
11.3833	18.0665	14.7328	3.33972
11.3917	18.0738	14.6948	3.37431
11.4	17.9827	14.6051	3.37555
11.4083	17.9029	14.5611	3.3434
11.4167	17.9017	14.632	3.2765
11.425	18.1737	14.5995	3.57661
11.4333	18.1249	14.7647	3.36027
11.4417	18.0859	14.7524	3.27913
11.45	18.1398	14.8272	3.29121
11.4583	18.0499	14.929	3.11649
11.4667	17.999	14.749	3.3386
11.475	18.041	14.6663	3.3849
11.4833	17.9365	14.4782	3.47075
11.4917	18.0187	14.6375	3.38277
11.5	18.0332	14.7105	3.30695
11.5083	17.8597	14.5886	3.28767
11.5167	17.997	14.3872	3.59792
11.525	18.0034	14.0402	3.87917
11.5333	17.8869	14.0864	3.80479
11.5417	17.9675	14.1815	3.80201
11.55	18.0563	14.3076	3.77854
11.5583	17.9952	14.2843	3.71847
11.5667	17.9907	14.1895	3.76926
11.575	17.9707	13.9258	4.03143
11.5833	17.9679	13.8087	4.14458
11.5917	18.0595	13.7655	4.31523
11.6	18.0711	13.6346	4.43607
11.6083	17.8707	13.3651	4.50381
11.6167	17.9442	13.1044	4.86099
11.625	17.8864	13.12	4.75367
11.6333	17.8937	13.2023	4.68482
11.6417	17.7498	12.9338	4.77328
11.65	17.7384	12.58	5.16049
11.6583	17.7065	12.6253	5.07569
11.6667	17.6403	12.3761	5.2547
11.675	17.6834	12.601	5.01573
11.6833	17.4738	12.2116	5.29235
11.6917	18.0474	12.5222	5.53187
11.7	18.1373	12.8418	5.29172
11.7083	17.8614	12.8279	5.01012
11.7167	17.8516	12.5409	5.31241
11.725	17.5482	12.3229	5.16188
11.7333	17.7673	12.4017	5.38543
11.7417	17.6097	12.2532	5.33345
11.75	17.7811	11.9121	5.85105
11.7583	17.515	12.1161	5.39329
11.7667	17.5877	11.9328	5.57348
11.775	17.4603	12.0434	5.36675
11.7833	17.5831	11.5648	5.87064
11.7917	17.4331	11.4865	5.90982
11.8	17.4028	11.4846	5.88243
11.8083	17.5568	11.7376	5.81681
11.8167	17.555	11.9796	5.61163
11.825	17.6169	12.0222	5.65287
11.8333	17.6644	11.9852	5.75359
11.8417	17.735	11.8627	5.89447
11.85	17.441	11.4817	5.93271
11.8583	17.4948	11.0533	6.39684
11.8667	17.3344	10.8794	6.45614
11.875	17.1899	10.6463	6.53648
11.8833	17.1411	10.6723	6.51187
11.8917	17.1077	10.5544	6.38217
11.9	17.1063	10.738	6.2484
11.9083	17.2446	10.7486	6.73594
11.9167	17.6803	11.1989	6.48262
11.925	17.4588	11.3004	6.07652
11.9333	17.2795	11.0332	6.22644
11.9417	17.3525	11.1331	6.22692
11.95	17.3205	10.7866	6.41465
11.9583	17.2153	11.004	6.05792
11.9667	17.0333	10.9322	6.06405
11.975	17.1042	10.9622	6.06662
11.9833	17.1417	10.7162	6.28667
11.9917	17.3657	10.9345	6.32178
12	17.2883	10.8019	6.43457
12.0083	17.2608	10.6784	6.55173
12.0167	17.3019	10.66	6.63381
12.025	17.321	10.5856	6.64113
12.0333	17.9972	10.7783	7.22589
12.0417	17.53	11.4268	6.11019
12.05	17.456	11.2849	6.14498
12.0583	17.3558	10.9996	6.33077
12.0667	17.0629	10.911	6.14444
12.075	17.1488	10.6888	6.43517
12.0833	17.0899	10.5328	6.59737
12.0917	16.9921	10.3649	6.50016
12.1	16.8864	10.2441	6.61179
12.1083	17.0117	10.4667	6.47248
12.1167	17.3213	10.715	6.59062
12.125	17.2802	11.1552	6.08016
12.1333	17.5752	11.414	6.12274
12.1417	17.464	11.5961	5.83837
12.15	17.2294	11.8057	5.34133
12.1583	17.1916	11.7184	5.42564
12.1667	17.3382	11.5104	5.83388
12.175	17.3026	11.524	5.76491
12.1833	17.6089	11.6492	5.98412
12.1917	17.5648	11.6639	5.85416
12.2	17.4789	11.5294	5.93944
12.2083	17.4853	11.8369	5.6532
12.2167	17.5919	12.1171	5.47305
12.225	17.8056	12.3428	5.51709
12.2333	17.9481	12.6345	5.30028
12.2417	17.8007	12.6105	5.0999
12.25	17.7501	12.5236	5.11902
12.2583	17.8371	12.1935	5.55273
12.2667	17.7423	12.1205	5.63817
12.275	17.7276	12.3578	5.37342
12.2833	17.7426	12.6274	5.08718
12.2917	17.4388	12.4504	4.9197
12.3	17.398	12.2152	5.14672
12.3083	17.6085	12.1635	5.48257
12.3167	17.3347	12.2083	5.00172
12.325	17.3473	12.3475	4.9471
12.3333	17.4189	12.4651	4.87468

## Sheet: Fig. 2h
Local Time (h)	Adsorption capacity of HHE NFMs with radiative cooling (gwater/glayer)	Adsorption capacity of HHE NFMs without radiative cooling (gwater/glayer)
0	0.06133	0.03751
0.0166667	0.06695	0.04149
0.0333333	0.07228	0.04414
0.05	0.0793	0.04912
0.0666667	0.08573	0.05078
0.0833333	0.09129	0.05576
0.1	0.09718	0.05477
0.116667	0.10271	0.06074
0.133333	0.10903	0.06572
0.15	0.11442	0.06937
0.166667	0.11929	0.07203
0.183333	0.12329	0.07369
0.2	0.12662	0.079
0.216667	0.13297	0.08099
0.233333	0.13836	0.0853
0.25	0.13969	0.08431
0.266667	0.14923	0.09161
0.283333	0.15352	0.09393
0.3	0.1576	0.09659
0.316667	0.16323	0.09958
0.333333	0.16784	0.10356
0.35	0.17291	0.10754
0.366667	0.17786	0.11086
0.383333	0.18233	0.11318
0.4	0.18662	0.11484
0.416667	0.19099	0.12015
0.433333	0.19502	0.12248
0.45	0.19824	0.12546
0.466667	0.20221	0.12613
0.483333	0.20563	0.13078
0.5	0.20838	0.13243
0.516667	0.2138	0.13443
0.533333	0.2176	0.13575
0.55	0.22137	0.13907
0.566667	0.22635	0.14106
0.583333	0.23047	0.14505
0.6	0.23394	0.14737
0.616667	0.23693	0.14903
0.633333	0.23997	0.15135
0.65	0.24415	0.15467
0.666667	0.24678	0.156
0.683333	0.25014	0.15998
0.7	0.25574	0.16264
0.716667	0.2598	0.16563
0.733333	0.26403	0.16762
0.75	0.26765	0.17127
0.766667	0.27171	0.17392
0.783333	0.27707	0.17426
0.8	0.27942	0.17924
0.816667	0.2835	0.18123
0.833333	0.28739	0.18587
0.85	0.29115	0.18853
0.866667	0.29353	0.18986
0.883333	0.29846	0.19284
0.9	0.3017	0.19583
0.916667	0.30475	0.19716
0.933333	0.30669	0.20015
0.95	0.31272	0.20413
0.966667	0.3164	0.20579
0.983333	0.32109	0.20811
1	0.32425	0.20944
1.01667	0.32802	0.21077
1.03333	0.33228	0.21375
1.05	0.33524	0.21508
1.06667	0.33938	0.21707
1.08333	0.34303	0.22006
1.1	0.34596	0.22072
1.11667	0.34918	0.24064
1.13333	0.35236	0.2277
1.15	0.35552	0.22935
1.16667	0.35877	0.23135
1.18333	0.36158	0.234
1.2	0.36442	0.23566
1.21667	0.36752	0.23732
1.23333	0.36984	0.23865
1.25	0.37442	0.2413
1.26667	0.37714	0.24529
1.28333	0.39355	0.24695
1.3	0.38514	0.24861
1.31667	0.38833	0.25027
1.33333	0.39117	0.25325
1.35	0.39561	0.25591
1.36667	0.39827	0.2579
1.38333	0.40048	0.25956
1.4	0.40503	0.26221
1.41667	0.4076	0.26387
1.43333	0.41036	0.26553
1.45	0.41323	0.26719
1.46667	0.41581	0.26852
1.48333	0.41847	0.26985
1.5	0.42224	0.2735
1.51667	0.42473	0.27549
1.53333	0.42766	0.27947
1.55	0.43076	0.27981
1.56667	0.43366	0.28313
1.58333	0.43708	0.28578
1.6	0.43966	0.2881
1.61667	0.44267	0.2901
1.63333	0.44546	0.29176
1.65	0.44818	0.29242
1.66667	0.45122	0.29507
1.68333	0.45392	0.2974
1.7	0.45632	0.29939
1.71667	0.45896	0.30171
1.73333	0.46122	0.30337
1.75	0.46363	0.30536
1.76667	0.46577	0.30636
1.78333	0.46919	0.30769
1.8	0.47206	0.30901
1.81667	0.47496	0.31067
1.83333	0.47693	0.312
1.85	0.47789	0.313
1.86667	0.4831	0.31565
1.88333	0.48531	0.31731
1.9	0.48736	0.31897
1.91667	0.48997	0.32096
1.93333	0.51061	0.32362
1.95	0.49519	0.32495
1.96667	0.49846	0.32827
1.98333	0.50041	0.32993
2	0.50313	0.33324
2.01667	0.50522	0.3349
2.03333	0.50739	0.33656
2.05	0.51009	0.33988
2.06667	0.5129	0.34187
2.08333	0.51501	0.3432
2.1	0.51695	0.34519
2.11667	0.52026	0.34719
2.13333	0.52191	0.34685
2.15	0.5251	0.35216
2.16667	0.52756	0.35349
2.18333	0.53078	0.35515
2.2	0.53269	0.35648
2.21667	0.53495	0.35847
2.23333	0.5371	0.36113
2.25	0.53756	0.36345
2.26667	0.54142	0.36577
2.28333	0.54423	0.36776
2.3	0.54692	0.37009
2.31667	0.54991	0.37108
2.33333	0.55243	0.37473
2.35	0.55553	0.37673
2.36667	0.55727	0.38071
2.38333	0.56109	0.3837
2.4	0.56138	0.38569
2.41667	0.5633	0.38735
2.43333	0.56504	0.38901
2.45	0.56744	0.39067
2.46667	0.56918	0.391
2.48333	0.57121	0.39399
2.5	0.57376	0.39764
2.51667	0.57608	0.3993
2.53333	0.5779	0.40162
2.55	0.58016	0.40295
2.56667	0.5817	0.40461
2.58333	0.58509	0.40759
2.6	0.58709	0.40925
2.61667	0.58984	0.41058
2.63333	0.59042	0.41224
2.65	0.59222	0.41357
2.66667	0.59413	0.41456
2.68333	0.59625	0.41589
2.7	0.59819	0.41822
2.71667	0.60016	0.42021
2.73333	0.60196	0.42187
2.75	0.6039	0.42319
2.76667	0.60547	0.42419
2.78333	0.6077	0.42651
2.8	0.60732	0.42784
2.81667	0.6112	0.42917
2.83333	0.61262	0.4305
2.85	0.61442	0.43116
2.86667	0.61648	0.43348
2.88333	0.61819	0.43548
2.9	0.61981	0.43747
2.91667	0.62144	0.43913
2.93333	0.62306	0.44045
2.95	0.62483	0.44145
2.96667	0.62648	0.44311
2.98333	0.62903	0.44477
3	0.63085	0.4461
3.01667	0.63227	0.44742
3.03333	0.63451	0.44842
3.05	0.63639	0.44942
3.06667	0.63801	0.45041
3.08333	0.64222	0.45141
3.1	0.64068	0.4534
3.11667	0.64378	0.45506
3.13333	0.64506	0.45639
3.15	0.64697	0.45771
3.16667	0.64891	0.45904
3.18333	0.65042	0.46037
3.2	0.65181	0.46136
3.21667	0.65433	0.46236
3.23333	0.65517	0.46103
3.25	0.65804	0.46701
3.26667	0.659	0.46734
3.28333	0.65958	0.47066
3.3	0.66363	0.47431
3.31667	0.66526	0.47663
3.33333	0.68415	0.47862
3.35	0.68563	0.48028
3.36667	0.66986	0.48128
3.38333	0.67108	0.48261
3.4	0.67262	0.48394
3.41667	0.67381	0.48526
3.43333	0.67508	0.48692
3.45	0.67694	0.48792
3.46667	0.67827	0.48925
3.48333	0.68018	0.49091
3.5	0.68189	0.49223
3.51667	0.68346	0.49356
3.53333	0.68479	0.49522
3.55	0.68615	0.49622
3.56667	0.68766	0.49721
3.58333	0.68882	0.49821
3.6	0.68989	0.49954
3.61667	0.69122	0.50086
3.63333	0.69264	0.50285
3.65	0.6947	0.50451
3.66667	0.69595	0.50584
3.68333	0.69864	0.50883
3.7	0.69995	0.51049
3.71667	0.70154	0.51182
3.73333	0.70299	0.51314
3.75	0.70409	0.51414
3.76667	0.70592	0.51514
3.78333	0.70705	0.51613
3.8	0.70856	0.51779
3.81667	0.70971	0.51912
3.83333	0.71116	0.52011
3.85	0.71261	0.52111
3.86667	0.71374	0.52343
3.88333	0.71502	0.52476
3.9	0.71641	0.52609
3.91667	0.71766	0.52675
3.93333	0.71038	0.52908
3.95	0.72029	0.53007
3.96667	0.72119	0.5314
3.98333	0.72273	0.53273
4	0.72406	0.53405
4.01667	0.72525	0.53538
4.03333	0.72652	0.53671
4.05	0.72774	0.53837
4.06667	0.72913	0.54036
4.08333	0.73041	0.54169
4.1	0.73142	0.54235
4.11667	0.73316	0.54501
4.13333	0.73458	0.54634
4.15	0.73754	0.54766
4.16667	0.7402	0.54833
4.18333	0.73841	0.54932
4.2	0.73931	0.55098
4.21667	0.73974	0.55231
4.23333	0.7418	0.55331
4.25	0.74299	0.5543
4.26667	0.7442	0.5553
4.28333	0.74536	0.55663
4.3	0.74655	0.55795
4.31667	0.74774	0.55895
4.33333	0.74855	0.56028
4.35	0.74971	0.5616
4.36667	0.75058	0.56293
4.38333	0.75145	0.56227
4.4	0.75246	0.56592
4.41667	0.75362	0.56824
4.43333	0.75496	0.57123
4.45	0.75774	0.57355
4.46667	0.7571	0.57488
4.48333	0.75832	0.57588
4.5	0.75933	0.57787
4.51667	0.7604	0.57953
4.53333	0.76151	0.58119
4.55	0.76243	0.58285
4.56667	0.76327	0.58484
4.58333	0.76382	0.5855
4.6	0.7651	0.58816
4.61667	0.7658	0.58948
4.63333	0.76701	0.59181
4.65	0.7678	0.59413
4.66667	0.76904	0.59579
4.68333	0.7702	0.59712
4.7	0.77107	0.59778
4.71667	0.77072	0.60011
4.73333	0.77333	0.6021
4.75	0.77377	0.60343
4.76667	0.77087	0.60508
4.78333	0.7755	0.60575
4.8	0.77406	0.60741
4.81667	0.77513	0.59911
4.83333	0.7773	0.61338
4.85	0.77788	0.61571
4.86667	0.77924	0.6177
4.88333	0.77997	0.61836
4.9	0.78058	0.62168
4.91667	0.78124	0.62268
4.93333	0.78185	0.62367
4.95	0.7826	0.62566
4.96667	0.78324	0.62666
4.98333	0.78417	0.62799
5	0.78504	0.63031
5.01667	0.78571	0.63263
5.03333	0.78623	0.63396
5.05	0.78736	0.63529
5.06667	0.78773	0.63828
5.08333	0.78918	0.63861
5.1	0.79008	0.6406
5.11667	0.79118	0.64126
5.13333	0.79098	0.64359
5.15	0.79289	0.64458
5.16667	0.79365	0.64558
5.18333	0.79307	0.64657
5.2	0.79556	0.64757
5.21667	0.79631	0.6489
5.23333	0.79741	0.64923
5.25	0.79866	0.65189
5.26667	0.79927	0.65321
5.28333	0.80011	0.65454
5.3	0.80127	0.6552
5.31667	0.80228	0.6572
5.33333	0.80324	0.65852
5.35	0.80414	0.65985
5.36667	0.80168	0.66184
5.38333	0.80602	0.66251
5.4	0.80686	0.6635
5.41667	0.80802	0.66583
5.43333	0.80878	0.66549
5.45	0.80976	0.66848
5.46667	0.81063	0.66981
5.48333	0.8115	0.67114
5.5	0.81231	0.67213
5.51667	0.81307	0.67313
5.53333	0.81385	0.67412
5.55	0.81469	0.67512
5.56667	0.81544	0.67578
5.58333	0.81475	0.67711
5.6	0.81706	0.67811
5.61667	0.81788	0.6791
5.63333	0.81837	0.67977
5.65	0.81912	0.68076
5.66667	0.81964	0.68176
5.68333	0.82066	0.68342
5.7	0.82127	0.68475
5.71667	0.82193	0.6864
5.73333	0.82269	0.68806
5.75	0.82304	0.68939
5.76667	0.82324	0.69072
5.78333	0.82361	0.69138
5.8	0.82425	0.69238
5.81667	0.82469	0.69238
5.83333	0.8246	0.68972
5.85	0.82521	0.69337
5.86667	0.82532	0.69769
5.88333	0.82518	0.69869
5.9	0.82553	0.70001
5.91667	0.82564	0.70167
5.93333	0.82547	0.70267
5.95	0.82408	0.70433
5.96667	0.82521	0.70632
5.98333	0.82506	0.70499
6	0.82448	0.70898
6.01667	0.82518	0.70931
6.03333	0.82518	0.71097
6.05	0.82506	0.71196
6.06667	0.82518	0.71296
6.08333	0.82527	0.71462
6.1	0.82512	0.71395
6.11667	0.82585	0.71595
6.13333	0.8253	0.71362
6.15	0.82588	0.7186
6.16667	0.82585	0.71926
6.18333	0.82622	0.71993
6.2	0.82651	0.72126
6.21667	0.8264	0.72192
6.23333	0.8266	0.72258
6.25	0.8268	0.72358
6.26667	0.82689	0.72424
6.28333	0.82718	0.7259
6.3	0.82645	0.7259
6.31667	0.82747	0.72789
6.33333	0.8279	0.72856
6.35	0.82825	0.72922
6.36667	0.82869	0.73088
6.38333	0.82895	0.73155
6.4	0.82909	0.72059
6.41667	0.8297	0.71661
6.43333	0.8304	0.73586
6.45	0.83095	0.73719
6.46667	0.83138	0.73686
6.48333	0.83173	0.73852
6.5	0.83205	0.74084
6.51667	0.83225	0.74051
6.53333	0.83196	0.74117
6.55	0.83231	0.74117
6.56667	0.83266	0.74316
6.58333	0.83312	0.74416
6.6	0.83332	0.74482
6.61667	0.82883	0.74549
6.63333	0.83199	0.74681
6.65	0.83396	0.74748
6.66667	0.83425	0.74881
6.68333	0.83463	0.74449
6.7	0.83558	0.75013
6.71667	0.83274	0.7508
6.73333	0.83669	0.75279
6.75	0.83674	0.75345
6.76667	0.83735	0.75412
6.78333	0.83819	0.75445
6.8	0.8388	0.75511
6.81667	0.83912	0.75511
6.83333	0.83944	0.75644
6.85	0.84022	0.75743
6.86667	0.84077	0.75743
6.88333	0.83874	0.75876
6.9	0.84193	0.75976
6.91667	0.84245	0.76075
6.93333	0.84248	0.76142
6.95	0.84329	0.76208
6.96667	0.84373	0.76241
6.98333	0.84387	0.76308
7	0.83712	0.76341
7.01667	0.84471	0.76441
7.03333	0.84538	0.76441
7.05	0.84576	0.76606
7.06667	0.84613	0.76573
7.08333	0.84686	0.76673
7.1	0.84738	0.76905
7.11667	0.84787	0.77005
7.13333	0.84834	0.77171
7.15	0.84863	0.77171
7.16667	0.84935	0.77337
7.18333	0.84932	0.7727
7.2	0.85051	0.77536
7.21667	0.85115	0.77602
7.23333	0.85147	0.77702
7.25	0.85205	0.77801
7.26667	0.85251	0.77835
7.28333	0.85306	0.77901
7.3	0.85318	0.77901
7.31667	0.85347	0.77967
7.33333	0.8546	0.78001
7.35	0.85515	0.78067
7.36667	0.85532	0.781
7.38333	0.85576	0.78133
7.4	0.85634	0.78166
7.41667	0.8568	0.78233
7.43333	0.85723	0.78266
7.45	0.85764	0.78299
7.46667	0.85764	0.78332
7.48333	0.85828	0.78366
7.5	0.85851	0.78399
7.51667	0.85865	0.78498
7.53333	0.8539	0.78498
7.55	0.85891	0.78598
7.56667	0.85955	0.78698
7.58333	0.85978	0.78731
7.6	0.86042	0.78797
7.61667	0.8608	0.78864
7.63333	0.86115	0.78897
7.65	0.86149	0.7883
7.66667	0.86187	0.78963
7.68333	0.86231	0.79129
7.7	0.86257	0.79195
7.71667	0.86335	0.79029
7.73333	0.86289	0.79162
7.75	0.86416	0.79395
7.76667	0.86451	0.79461
7.78333	0.86497	0.79494
7.8	0.86512	0.79561
7.81667	0.86578	0.79594
7.83333	0.86602	0.7966
7.85	0.86651	0.79693
7.86667	0.8661	0.79727
7.88333	0.8668	0.80025
7.9	0.86767	0.79892
7.91667	0.86767	0.79992
7.93333	0.86859	0.79992
7.95	0.86917	0.80092
7.96667	0.86973	0.80092
7.98333	0.87004	0.80158
8	0.87057	0.80191
8.01667	0.87094	0.80224
8.03333	0.87152	0.80258
8.05	0.8717	0.80291
8.06667	0.87228	0.8039
8.08333	0.87286	0.8039
8.1	0.87315	0.8039
8.11667	0.87309	0.8049
8.13333	0.87445	0.80523
8.15	0.87491	0.80556
8.16667	0.87538	0.80589
8.18333	0.87555	0.80623
8.2	0.8763	0.80623
8.21667	0.87677	0.80689
8.23333	0.877	0.80722
8.25	0.87767	0.80755
8.26667	0.8781	0.80755
8.28333	0.87856	0.80556
8.3	0.87903	0.80888
8.31667	0.87946	0.80921
8.33333	0.87978	0.80955
8.35	0.88036	0.80988
8.36667	0.88088	0.80988
8.38333	0.88129	0.80988
8.4	0.88129	0.80988
8.41667	0.88175	0.81054
8.43333	0.88088	0.81121
8.45	0.88225	0.81087
8.46667	0.8828	0.81187
8.48333	0.88309	0.8122
8.5	0.8834	0.81121
8.51667	0.88294	0.81021
8.53333	0.88419	0.81253
8.55	0.88462	0.81253
8.56667	0.8848	0.81353
8.58333	0.88546	0.81386
8.6	0.8859	0.81419
8.61667	0.88613	0.81386
8.63333	0.88659	0.81253
8.65	0.887	0.81519
8.66667	0.88711	0.81552
8.68333	0.88772	0.81552
8.7	0.8881	0.81552
8.71667	0.88851	0.81552
8.73333	0.88877	0.81585
8.75	0.88877	0.81585
8.76667	0.88949	0.81618
8.78333	0.89013	0.81519
8.8	0.89045	0.81652
8.81667	0.8908	0.81652
8.83333	0.89091	0.81652
8.85	0.89158	0.81652
8.86667	0.89181	0.81685
8.88333	0.89219	0.81718
8.9	0.89219	0.81718
8.91667	0.89262	0.81718
8.93333	0.893	0.81718
8.95	0.89306	0.81718
8.96667	0.89369	0.81718
8.98333	0.89401	0.81751
9	0.89445	0.81751
9.01667	0.89468	0.81751
9.03333	0.89222	0.81751
9.05	0.895	0.81751
9.06667	0.89494	0.81784
9.08333	0.89555	0.81818
9.1	0.89552	0.81784
9.11667	0.89604	0.81851
9.13333	0.89621	0.81851
9.15	0.8963	0.81851
9.16667	0.89665	0.81851
9.18333	0.89691	0.81884
9.2	0.89703	0.81884
9.21667	0.89732	0.81751
9.23333	0.89746	0.81884
9.25	0.89775	0.8195
9.26667	0.89781	0.8195
9.28333	0.89723	0.8195
9.3	0.89816	0.8195
9.31667	0.89836	0.81984
9.33333	0.89853	0.81984
9.35	0.89853	0.82017
9.36667	0.89891	0.82017
9.38333	0.89894	0.82017
9.4	0.89917	0.82017
9.41667	0.89917	0.82017
9.43333	0.89917	0.82017
9.45	0.89932	0.82017
9.46667	0.89966	0.8205
9.48333	0.89987	0.82017
9.5	0.89937	0.81818
9.51667	0.90013	0.8205
9.53333	0.90016	0.82083
9.55	0.89992	0.82083
9.56667	0.90021	0.82083
9.58333	0.90036	0.81984
9.6	0.90016	0.82083
9.61667	0.90007	0.82083
9.63333	0.89998	0.8205
9.65	0.90004	0.82083
9.66667	0.89984	0.8195
9.68333	0.90013	0.82017
9.7	0.90016	0.81818
9.71667	0.89992	0.8205
9.73333	0.90021	0.82083
9.75	0.90036	0.82083
9.76667	0.90016	0.82083
9.78333	0.90007	0.81984
9.8	0.89998	0.82083
9.81667	0.90036	0.82083
9.83333	0.90016	0.82083
9.85	0.90007	0.82083
9.86667	0.89998	0.81984
9.88333	0.90004	0.82083
9.9	0.89984	0.82083
9.91667	0.90013	0.8205
9.93333	0.90016	0.82083
9.95	0.90007	0.82083
9.96667	0.89998	0.82083
9.98333	0.90004	0.82083
10	0.90004	0.82083

## Sheet: Fig. 2i
	Adsorption capacity (gwater/glayer)
HHE NFMs with radiativen cooling	0.9
HHE NFMs without radiativen cooling	0.82

## Sheet: Fig. 2j
Relative humidity (%)	Normal adsorption capacity of HHE NFMs (gwater/glayer)	Adsorption capacity increasement by radiative cooling of HHE NFMs (gwater/glayer)
30	0.005	0.285
40	0.05	0.64
50	0.18	0.61
60	0.7	0.18

## Sheet: Fig. 3c
Time (min)	Indoor test results of maximum surface temperature (°C)	Indoor test results of Mass change (g/m2)	Time (min)	Simulation results of maximum surface temperature (°C)	Simulation results of Mass change (g/m2)
0	24.2	0	0	27.6899	0
1	38.5	-20	1	57.7082	-17.658
2	41.9	-32.5	2	57.3998	-34.4033
3	45.3	-42.5	3	56.8208	-48.8857
4	47.5	-52.5	4	56.1523	-60.9419
5	48.5	-65	5	55.6088	-71.3477
6	51.4	-70	6	55.2181	-80.7572
7	52.8	-82.5	7	54.9673	-89.4974
8	55.3	-90	8	54.9716	-97.7443
9	56.9	-100	9	55.0605	-105.598
10	58	-112.5	10	55.2179	-113.147
20	62.8	-185	11	55.4032	-120.423
30	65.4	-232.5	12	55.6686	-127.543
40	67.1	-267.5	13	55.9279	-134.381
50	68.1	-290	14	56.1857	-141.016
60	68.5	-297.5	15	56.4404	-147.424
			16	56.699	-153.554
			17	56.9671	-159.488
			18	57.2315	-165.246
			19	57.492	-170.854
			20	57.7483	-176.138
			21	58.0005	-181.213
			22	58.2486	-186.131
			23	58.4928	-190.915
			24	58.7327	-195.559
			25	58.9671	-199.926
			26	59.1969	-204.145
			27	59.4221	-208.233
			28	59.6427	-212.204
			29	59.8601	-216.011
			30	60.0746	-219.626
			31	60.2855	-223.11
			32	60.4927	-226.482
			33	60.6962	-229.751
			34	60.8954	-232.916
			35	61.0904	-235.997
			36	61.2814	-239.008
			37	61.4685	-241.958
			38	61.6554	-244.865
			39	61.8562	-247.737
			40	62.0565	-250.4
			41	62.2552	-252.95
			42	62.4518	-255.427
			43	62.652	-257.841
			44	62.8585	-260.195
			45	63.0627	-262.501
			46	63.2644	-264.667
			47	63.4637	-266.751
			48	63.6608	-268.77
			49	63.8555	-270.737
			50	64.0479	-272.66
			51	64.238	-274.544
			52	64.427	-276.289
			53	64.6142	-277.957
			54	64.7994	-279.569
			55	64.9828	-281.128
			56	65.1643	-282.647
			57	65.3438	-284.129
			58	65.5231	-285.476
			59	65.7011	-286.744
			60	65.8778	-287.955
			--	--
			--	--
			--	--
			--	--
			--	--
			--	--
			--	--
			--	--
			--	--
			--	--
			--	--
			--	--
			--	--
			--	--
			--	--
			--	--
			--	--
			--	--
			--	--
			--	--
			--	--
			--	--
			--	--
			--	--
			--	--
			--	--
			--	--
			--	--
			--	--
			--	--
			--	--
			--	--
			--	--
			--	--
			--	--
			--	--
			--	--
			--	--
			--	--
			--	--
			--	--
			--	--
			--	--
			--	--
			--	--
			--	--
			--	--
			--	--
			--	--
			--	--
			--	--
			--	--
			--	--
			--	--
			--	--
			--	--
			--	--
			--	--
			--	--
			--	--

## Sheet: Fig. 3e
Time (h)	Hydrogen production (μmol·m-2)
0	0
1	2003.94
2	3473.88
3	4313.03
4	5736.28
5	6297.61
6	6968.25
--	--
24	0
25	1961.81
26	3159.62
27	4111.49
28	5498.31
29	5809.15
30	6541.27
--	--
42	0
43	2199.78
44	3319.03
45	4883.47
46	5929.84
47	6507.11
48	6865.77

## Sheet: Fig. 3f
	Hydrogen production rate(μmol·m-2·h-1)	Average difference	Average difference
Triphase	565.7	78	-34
Biphase	2055.18	144.603	-93.3654

## Sheet: Fig. 3g
Reaction pathway	Free energy of biphasic system under 298K (eV)	Triphasic systemunder 298K (eV)
0.15	0	0
0.85	0	0
1.15	-0.11541	0.5436
1.85	-0.1154	0.5436
2.15	-0.346	0.4745
2.85	-0.346	0.4745
3.15	0	0
3.85	0	0

## Sheet: Fig. 3h
Reaction pathway	Free energy of biphasic system under 298K (eV)	Triphasic system under 373K (eV)
0.15	0	0
0.85	0	0
1.15	-0.11541	-0.14737
1.85	-0.1154	-0.14737
2.15	-0.346	-0.29978
2.85	-0.346	-0.29978
3.15	0	0
3.85	0	0

[truncated: 39 more sheets: Fig. 4b, Fig. 4c, Fig. 4f, Fig. 5d, Fig. S2, Fig. S4, Fig. S6, Fig. S7, Fig. S8A, Fig. S8B, Fig. S9, Fig. S13, Fig. S14, Fig. S17, Fig. S22A, Fig. S22B, Fig. 24A, Fig. 24B, Fig. 25A, Fig. 25B …]
